# Supplementary material for: Cultivable microbial community in 2-km-deep, 20-million-year-old subseafloor coalbeds through ~1000 days anaerobic bioreactor cultivation
Source: Sci Rep. 2019 Feb 19;9:2305. doi: 10.1038/s41598-019-38754-w (PMC6381156; doi:10.1038/s41598-019-38754-w)
Supplement: Supplementary file 2 — Supplementary Tables [file 41598_2019_38754_MOESM2_ESM.xlsx]

## Sheet: Table S1
Table S1. Changes of substance concentrations during the DHS reactor operation.
Operation time (day)	Methane conc. (µM)	δ13C-Methane (‰)	δD-Methane (‰)	Ethane (nM)a	DOC (mM-C) in effluent	Acetate		Propioionate	Butyrate	Formate	Total fatty acids (acetate, propionate, butyrate, and formate) in effluent (mM-C)	Eff-DOC minus total fatty acids in eff (mM-C)	Remarks
						Effluent (µM)	Eff-δ13C (‰)b	Effluent (µM)	Effluent (µM)	Effluent (µM)
1					5.09	331.672	-26.4	88.4396	75.0434	6.68994	1.03135	4.05865
7	0.722483			86	1.341	107.984	-28	58.8377	37.67	<BDT	0.574938	0.766062
14	0.662508	-42.8581	-232.092	101	1.067	229.8	-29	61.0349	43.1776	15.3018	0.566872	0.500128
21						190.859		76.9063	51.5893	8.8644	0.833979
28	0.558021			78	1.14	198.091	-30.3	89.6503	63.9786	8.62338	0.935991	0.204009
35	0.558456	-47.5678		89		111.842		51.4703	27.5976	<BDT	0.508949		Effluent sampling at 37 days
42	0.435836	-48.3037	-246.649	57	2.6	273.47	-28.3	108.983	47.7205	7.67888	1.09291	1.50709
49	0.508568	-51.3417				329.118		89.5033	62.3708	<BDT	1.18327
56	0.37052				2.51	419.589	-26.5	110.166	66.766	4.38303	1.44816	1.06184
63	0.632728	-51.1254	-285.131		2.05	385.477	-29.5	127.52	62.1548	5.96028	1.41513	0.634866
70	0.566049					427.009		97.2794	60.6008	2.46442	1.41632
77	0.614269	-57.2496	-312.051		2.54	630.126	-29.4	92.2972	60.213	<BDT	1.80359	0.736411
84	0.479556
91	0.488263	-56.4433	-314.024		2.46	629.347	-33.1	72.1771	51.6952	<BDT	1.6903	0.7697
98	0.483807					616.62		76.8917	38.6619	<BDT	0.385323
105	0.49995	-59.4074	-323.882		1.88	181.534	-28.4	75.1075	38.7565	6.18972	0.749462	1.13054	Sponge and effluent sampling at 110 days
112	0.288731					350.289		78.6962	49.404	0.866736	1.16851
119	0.360655
126	0.342513	-58.2882	-329.211		2.18	475.676	-31.5	81.3011	52.3639	<BDT	1.43319	0.746807
133	0.373852					579.422		82.2585	48.1526	35.3476	1.63515
140	0.376109					467.938		66.8102	53.7027	<BDT	1.38289
147	0.452345	-59.917	-393.04		2.077	445.157	-27.4	65.0879	54.5749	26.9543	1.3751	0.701896
154	0.422045
161	0.434117
168	0.562254	-64.2445	-384.149		2.02	423.535	-33	46.5989	47.8807	4.90308	1.19173	0.828266
175	0.553762
182	0.606444
189	0.586003	-63.9366	-389.743		1.8	317.711	-28.6	46.4488	56.3072	1.56801	1.01001	0.789995
196	0.626812
203	2.55776
210	2.67675	-77.5759	-370.285		1.85	342.138	-33.3	61.0152	26.1965	4.57335	0.985123	0.864877
217	2.97												Sponge and effluent sampling on 218 days
224	0.65
231	0.81	-75.853	-321.001		1.948	313.305	-34.5	82.9796	64.3405	3.70607	1.15435	0.793646
245	0.61
266	0.585345
273	0.713787
287	0.722187
301	0.746094
315	0.821849
329	0.803352
343	0.759167	-68.018	-303.508
358	0.852933
371	0.881285
386	1.04712
399	1.03912
413	0.920344
441	1.22207
455	1.22111	-64.1688	-317.689
469	1.28374
482	1.35263
511	1.45494
540	2.05714
554	2.53838	-72.0402	-332.345		1.14173	263.37	-28.8	50.6144	50.962	<BDT	0.882431	0.259296
567	1.84925				0.660901	129.57		42.8805	39.4519	3.9336	0.553456	0.107445
581	2.10566				0.68666	125.939		42.9972	33.7856	2.9812	0.521974	0.164686
595	2.19772				0.709296	92.3218		46.0278	37.5099	<BDT	0.472767	0.236529
609	2.33791				1.35404	105.104		46.9831	12.5196	<BDT	0.401236	0.952803
637	5.88046				0.727249	125.684		49.0977	31.9459	<BDT	0.526445	0.200803
651	8.03107	-93.4174	-339.379
658						107.639
665	11.7501				1.32048	204.853		55.5074	35.4363	1.3654	0.720705	0.59977
679	12.4849				0.656218	163.373		43.1871	34.6373	<BDT	0.594858	0.0613601
693	14.49	-94.0193	-336.225		1.37476	73.0922	-23.6	41.597	31.333	<BDT	0.396308	0.978449	Sponge and effluent sampling at 694 days. After the sampling, addition of the external organic substances to the influent medium was stopped.
707	0.79
721	1.12	-77.5926	-300.719
735	1.17
749	0.23												Biorector column was opened at 798 days, because the medium line clogged with mineral precipitate.
770	1.76	-82.6739	-335.22		1.894	480.806	-33.9	<BDT	<BDT	<BDT		1.894
791	1.47
805	92.62	-85.7078	-335.791										At 805 days, water-level in the bioreactor coulum went up accidentaly because the pump for effluent did not work well. On that day, we repaired the pump and the water level decreased to the normal condition.
826	66.2				1.11207	420.35		60.2289	<BDT	8.81214	1.03901	0.0730538
833	59.51	-84.7496	-337.215			390.37	-34.3	46.8412	<BDT	<BDT	0.921264
847	51.53
861	42.2015	-84.3284	-324.826
875	39.37				2.00581	384.346		10.676	<BDT	32.1213	0.864962	1.14085
889	37.66				1.8614	410.597	-39	8.24232	<BDT	40.7158	0.927353	0.934051
903	40.48				1.70061	282.254		7.59454	<BDT	41.2087	0.66971	1.0309
917	38.35				1.2713	422.192		6.85793	<BDT	54.1174	0.973193	0.298107
931	38.08	-81.9	-347.4		0.870091	336.207	-41.8	5.07455	<BDT	31.5292	0.750696	0.119395	Sponge and effluent sampling at 932 days
945	0.21				1.1	383.262		<BDT	<BDT	43.6975	0.853919	0.246081
966	0.51
973	0.43
1001	0.55				0.78	266.6		<BDT	<BDT	40.3	0.6138	0.1662
1015	0.6
1029	0.62				2.84	272.5		<BDT	<BDT	30.6	0.6062	2.2338
aEthane was not detected after 42 days.
bδ13C value of acetate in the influent medium was -34.7‰.
Abbreviation: BDT, below the detection limit.

## Sheet: Table S2
Table S2. Amount of DNA extracted from samples before/after cultivation and estimated cell numbers in the DHS reactor.
Sample name	Sample amount used for DNA extraction (g wet-weight or ml)	DNA concentration (ng/µl)	DNA solution volume (µl)b	Total DNA extracted from 1 ml or 1 g sample (ng)	Estimated total cell numbers (cells/g wet-weight or cells/ml)c
15R-4 (lignite, original sample)	2.8 g	Too lowa	35	—	—
22R-5 (sandstone, original sample)	2.24 g	Too lowa	33	—	—
25R-2 (lignite, original sample)	1.74 g	Too lowa	30	—	—
0-day inoculum (a mixture of original samples)	2.33 g	Too lowa	35	—	28892.2
110-day sponge carrier	0.03 g	3.26	20	2173.33	6.60781e+08
218-day sponge carrier	0.13 g	2.63	30	606.923	1.84529e+08
694-day sponge carrier	0.13 g	71.5	30	16500	5.01667e+09
932-day sponge carrier	0.06 g	0.78	30	390	1.18576e+08
37-day effluent	5 ml	0.688	20	2.752	836719
110-day effluent	1 ml	0.3	20	6	1.82424e+06
218-day effluent	1 ml	0.2	30	6	1.82424e+06
694-day effluent	1 ml	1.44	30	43.2	1.31345e+07
932-day effluent	1 ml	1.81	30	54.3	1.65094e+07
a"Too low" indicates values below the quantification limit (0.5 ng/µl) of the Quant-iT dsDNA High-Sensitivity Assay Kit.
bExtracted DNAs were dissolved in TE buffer.
cFor 0-day inoculum sample, estimated cell number was calculated based on cell count data reported by Inagaki et al., 2015. Please see detailed calculations in Supplementary Table S3. For the enriched samples, estimated total cell numbers were calculated based on the assumption that all microbial cells have 3 Mbp genomic DNA. Weight of 3 Mbp genomic DNA is calculated as 3.28 fg when the average m…

## Sheet: Table S3
Table S3. Estimated cell number in the 0-day inoculum sample.
Sample name	Sediment depth (mbsf)	Raw cell concentration (cells cm-3)a	Inoculum volume to the reactor (g wet-weight)	Cell number (cells/g wet-weight)
15R-2	1920.39	250.399	50	12520
22R-4	1977.19	243232	10	2.43232e+06
25R-2	1997.11	46.8041	25	1170.1
25R-2	1997.81	17728.4	25	443209
				Total cell numbers per 1 g inoculum sample: 2.89E+04
aThe data were from Inagaki et al., 2015.
For the cell number estimation, we used the raw cell concentration data obtained from the samples bacause the samples were collected at the closest depth to the samples used for the reactor cultivation.

## Sheet: Table S4
Table S4. SSU rRNA gene-tag sequencing data and numbers of OTU.
Sample	Raw read numbers	Read numbers after quality control	Number of sampled reads	Total number of OTUs from indigenous populations	Number of OTUs (≥ 2) from indigenous populations	Number of singleton OTUs from indigenous populations	Total number of OTUs from potential contaminants	Number of OTUs (≥ 2) from potential contaminants	Number of singleton OTUs from potential contaminants
22R-5 (sandstone, original sample)	144694	118205	30000	77	50	27	78	54	24
25R-2 (lignite, original sample)	171641	140813	30000	59	38	21	22	17	5
0-day inoculum (a mixture of original samples)	76434	65129	30000	110	97	13	61	48	13
110-day sponge carrier	167843	145553	30000	78	66	12	19	16	3
218-day sponge carrier	38170	32529	30000	78	67	11	19	18	1
694-day sponge carrier	333843	283300	30000	102	85	17	19	18	1
932-day sponge carrier	118336	99446	30000	80	71	9	15	15	0
37-day effluent	148491	127991	30000	71	61	10	21	20	1
110-day effluent	111743	94990	30000	64	62	2	13	13	0
218-day effluent	60648	51377	30000	73	69	4	13	13	0
694-day effluent	222373	187899	30000	93	83	10	19	16	3
932-day effluent	285342	241737	30000	118	86	32	21	15	6

## Sheet: Table S5
Table S5. Detailed microbial community composition based on SSU rRNA gene-tag sequencing analysis.
Red colored OTUs indicate potential contaminants. Singleton OTUs are also listed below in this table (blue shaded box).
Orange shaded columns show that OTUs occupied 80% in total sequence reads in each SSU rRNA gene-tag sequence library (excluding singleton OTUs and potential contaminants OTUs).
Yellow shaded columns show that OTUs were exlusively found in the sponge samples, suggesting that the microorganisms attached on the lignite surface and depending on the substrates inherited in lignite.
Light green shaded column show that OTUs were exclusively detected in the effluent samples, suggesting that the microorganism were planktonic and relied on dissolved organic substances released from the degradation of lignite
OTU	22R-5 (sandstone)	25R-2 (lignite)	0-day Inoculum	110-day Sponge	218-day Sponge	694-day Sponge	932-day Sponge	37-day Effluent	110-day Effluent	218-day Effluent	694-day Effluent	932-day Effluent	Phylogenetic affiliation	Predicted metabolism based on physiological properties of closely related isolates (only for abundant OTUs).
OTU71	5972	7	10628	52	0	2	0	403	2	0	0	0	Bacteria;Firmicutes;Bacilli;Bacillales;Bacillaceae;Halolactibacillus;	Facultatively anaerobic heterotroph.
OTU487	42	1867	74	0	0	0	0	0	3	0	0	1	Bacteria;Proteobacteria;Betaproteobacteria;Burkholderiales;Comamonadaceae;[Polyangium] brachysporum group	?
OTU304	0	813	0	0	0	0	0	0	1	0	0	0	Bacteria;Proteobacteria;Alphaproteobacteria;Rhizobiales;Phyllobacteriaceae;Aquamicrobium	Aerobic heterotroph, but anaerobic growth with nitrate.
OTU215	0	567	0	0	0	0	0	0	1	0	0	0	Bacteria;Acidobacteria;FFCH5909;uncultured bacterium	?
OTU164	1	0	6	5079	6131	6802	3492	534	2043	3433	7039	3140	Bacteria;Proteobacteria;Gammaproteobacteria;Oceanospirillales;Alcanivoracaceae;Alcanivorax	Aerobic and microaerophilic, n-alkane (aliphatic hydrocarbons)-degrader. Alcanivorax jadensis strain T9 can grow under anaerobi condition with nitrate.
OTU48	3	4	4	9105	3791	1032	48	7172	2515	1640	315	4	Bacteria;Proteobacteria;Alphaproteobacteria;Rhodospirillales;Rhodospirillaceae;Terasakiella	Aerobic heterotroph (e.g., utilize short chain fatty acids).
OTU90	0	1	1	1370	1656	887	651	215	208	791	677	621	Bacteria;Bacteroidetes;Flavobacteriia;Flavobacteriales;Flavobacteriaceae;Formosa	Aerobic heterotroph, but anaerobic growth with nitrate.
OTU547	2	0	6	0	3244	4131	7233	0	68	437	440	90	Bacteria;Proteobacteria;Gammaproteobacteria;Chromatiales;Ectothiorhodospiraceae;Thiogranum	Aerobic chemolithoautotrophic, sulfur-oxidizer.
OTU343	1	0	0	3232	6732	399	946	165	384	74	212	0	Bacteria;Firmicutes;Bacilli;Bacillales;Bacillaceae;Anaerobacillus	Anaerobic heterotroph.
OTU190	0	1	0	85	612	2023	847	2	451	348	6457	3180	Bacteria;Chloroflexi;Anaerolineae;Anaerolineales;Anaerolineaceae;uncultured;uncultured bacterium	?
OTU291	0	0	3	961	630	1637	2008	207	42	387	315	353	Bacteria;Proteobacteria;Alphaproteobacteria;Rhizobiales;Phyllobacteriaceae;Nitratireductor;uncultured bacterium	Aerobic heterotroph, but some strains can grow anaerobically. Polycyclic aromatic hydrocarbons (PAH)-degrader.
OTU160	18	4	23	1443	511	67	84	6502	258	3774	21	125	Bacteria;Proteobacteria;Gammaproteobacteria;Alteromonadales;Alteromonadaceae;Marinobacter	Aerobic heterotroph, but anaerobic growth with nitrate.
OTU433	2	0	1	33	109	776	13	155	8966	11427	209	5979	Bacteria;Firmicutes;Clostridia;Clostridiales;Peptostreptococcaceae;Tepidibacter	Anaerobic heterotroph.
OTU248	0	0	1	231	381	1031	16	142	168	160	653	321	Bacteria;Firmicutes;Clostridia;Clostridiales;Peptococcaceae;Desulfitibacter	Anaerobic, sulfite-reducer.
OTU167	0	0	1	0	1	1142	96	0	0	0	452	662	Bacteria;Spirochaetae;Spirochaetes;Spirochaetales;Leptospiraceae;Leptonema;Leptonema illini DSM 21528	Anaerobic heterotroph.
OTU57	0	0	0	0	12	1	3150	0	0	2	2	101	Bacteria;Proteobacteria;Alphaproteobacteria;Rhodospirillales;Rhodospirillaceae;Magnetospira;uncultured bacterium	Obligate microaerophile capable of chemoorganoheterotrophic and chemolithoautotrophic growth.
OTU322	0	0	0	0	190	149	1575	4	3	235	12	335	Bacteria;Bacteroidetes;Flavobacteriia;Flavobacteriales;Cryomorphaceae;uncultured;uncultured Bacteroidetes bacterium	?
OTU169	0	0	2	62	100	418	877	0	6	19	70	16	Bacteria;SBR1093;uncultured bacterium	?
OTU61	0	0	0	0	0	5	1199	0	0	0	14	21	Bacteria;Proteobacteria;Alphaproteobacteria;Sneathiellales;Sneathiellaceae;Sneathiella;uncultured bacterium	Anaerobic heterotroph.
OTU198	0	0	1	21	11	183	15	3081	5867	2924	1640	1764	Bacteria;Firmicutes;Clostridia;Clostridiales;Clostridiaceae 4;Caminicella	Anaerobic heterotroph.
OTU285	0	0	1	631	352	456	159	4820	3925	668	3589	3890	Bacteria;Firmicutes;Clostridia;Clostridiales;Clostridiaceae 2;Alkaliphilus	Anaerobic heterotroph.
OTU37	0	0	0	0	2	17	8	97	770	225	2698	2147	Archaea;Euryarchaeota;Methanobacteria;Methanobacteriales;Methanobacteriaceae;Methanobacterium;uncultured bacterium	Hydrogenotrophic methanogen.
OTU373	0	0	1	173	86	78	12	4157	579	534	183	663	Bacteria;Proteobacteria;Deltaproteobacteria;Desulfovibrionales;Desulfomicrobiaceae;Desulfomicrobium	Anaerobic, sulfate-reducer.
OTU475	1	0	0	17	35	58	203	563	462	1166	537	120	Bacteria;Firmicutes;Clostridia;Clostridiales;Clostridiaceae 3;Brassicibacter	Anaerobic heterotroph.
OTU313	0	0	1	877	195	259	35	84	797	383	519	1117	Bacteria;Tenericutes;Mollicutes;Acholeplasmatales;Acholeplasmataceae;uncultured bacterium	Anaerobic heterotroph.
OTU378	0	0	0	0	0	313	7	0	0	5	163	1421	Bacteria;Bacteroidetes;Sphingobacteriia;Sphingobacteriales;Lentimicrobiaceae;Lentimicrobium	Anaerobic heterotroph.
OTU300	0	0	0	249	137	190	160	403	404	465	196	456	Bacteria;Bacteroidetes;Bacteroidia;Bacteroidales;Prolixibacteraceae;Sunxiuqinia;uncultured bacterium	Facultatively anaerobic heterotroph.
OTU41	0	0	0	84	330	321	78	1	66	62	192	178	Bacteria;Ignavibacteriae;Ignavibacteria;Ignavibacteriales;IheB3-7;uncultured bacterium	?
OTU553	0	0	0	359	178	25	516	158	20	0	16	16	Bacteria;Proteobacteria;Gammaproteobacteria;Alteromonadales;Idiomarinaceae;Idiomarina	Anaerobic heterotroph.
OTU308	0	0	1	36	239	592	21	2	2	48	148	2	Bacteria;Firmicutes;Clostridia;Clostridiales;Family XI;Tissierella;uncultured bacterium	Anaerobic heterotroph.
OTU4	0	0	0	36	106	127	46	5	169	89	346	95	Bacteria;Firmicutes;Clostridia;Clostridiales;Family XI;Sedimentibacter;uncultured bacterium	Anaerobic heterotroph.
OTU72	6	0	5	81	197	89	223	3	22	29	49	222	Bacteria;Proteobacteria;Alphaproteobacteria;Rhodobacterales;Rhodobacteraceae;Labrenzia;uncultured Labrenzia sp.	Faculative anaerobic chemoheterotroph.
OTU459	0	0	0	25	36	182	462	2	6	12	47	3	Bacteria;Actinobacteria;Actinobacteria;Micrococcales;Intrasporangiaceae	?
OTU427	0	0	0	0	0	117	310	0	0	0	36	238	Bacteria;Chloroflexi;Anaerolineae;Anaerolineales;Anaerolineaceae;uncultured	?
OTU65	201	1	412	0	0	0	0	0	0	0	0	0	Bacteria;Firmicutes;Clostridia;Halanaerobiales;Halanaerobiaceae;Halanaerobium	Anaerobic heterotroph.
OTU453	0	0	0	81	99	210	5	6	4	53	83	0	Bacteria;Firmicutes;Clostridia;Clostridiales;Family XI;Tissierella	Anaerobic heterotroph.
OTU548	0	0	0	34	37	35	186	23	136	20	25	36	Bacteria;Chloroflexi;Anaerolineae;Anaerolineales;Anaerolineaceae;uncultured;uncultured bacterium	?
OTU483	0	0	0	15	15	52	196	17	17	47	84	34	Bacteria;Proteobacteria;Alphaproteobacteria;Rhizobiales;Phyllobacteriaceae;Nitratireductor	Aerobic heterotroph, but anaerobic growth with nitrate. Polycyclic aromatic hydrocarbons (PAH)-degrader.
OTU502	0	0	0	0	14	14	213	0	0	5	14	81	Bacteria;Proteobacteria;Alphaproteobacteria;Rhodospirillales;Rhodospirillaceae;Oceanibaculum;uncultured Oceanibaculum sp.	Aerobic heterotroph, polycyclic aromatic hydrocarbons (PAH)-degrader.
OTU249	0	0	0	11	23	110	171	5	0	3	10	1	Bacteria;Firmicutes;Clostridia;Clostridiales;Clostridiaceae 3;Clostridiisalibacter	Anaerobic heterotroph.
OTU188	156	104	55	0	0	0	0	0	0	0	0	0	Bacteria;Proteobacteria;Gammaproteobacteria;Vibrionales;Vibrionaceae;Aliivibrio;uncultured bacterium	Facultatively anaerobic heterotroph.
OTU542	5	0	0	0	0	0	146	0	0	0	1	85	Bacteria;Proteobacteria;Alphaproteobacteria;Rhizobiales;Rhizobiaceae;Rhizobium	Anaerobic heterotroph.
OTU250	49	14	62	0	0	0	79	0	0	0	0	1	Bacteria;Proteobacteria;Alphaproteobacteria;Rhizobiales;Rhodobiaceae;Parvibaculum;uncultured bacterium	Aerobic, n-alkanes-degrader.
OTU239	0	0	0	89	25	40	0	29	15	2	1	0	Bacteria;Proteobacteria;Gammaproteobacteria;Oceanospirillales;Oceanospirillaceae;Oceanobacter
OTU14	0	0	0	10	9	10	0	2	9	44	72	38	Bacteria;Firmicutes;Clostridia;Clostridiales;Peptococcaceae;Dehalobacterium
OTU149	0	0	0	4	33	1	1	3	65	31	48	4	Bacteria;Proteobacteria;Betaproteobacteria;Rhodocyclales;Rhodocyclaceae;Azoarcus
OTU283	0	0	1	12	12	99	16	2	0	3	34	0	Bacteria;Firmicutes;Clostridia;Clostridiales;Family XI;Tissierella;uncultured Tissierella sp.
OTU74	0	0	0	11	3	5	11	124	8	0	4	2	Bacteria;Firmicutes;Bacilli;Bacillales;Bacillaceae;Bacillus;
OTU69	0	0	0	0	0	3	3	0	0	0	0	141	Bacteria;Proteobacteria;Alphaproteobacteria;Rhodospirillales;Rhodospirillaceae;Thalassospira
OTU261	1	10	1	1	0	0	119	9	0	0	2	0	Bacteria;Proteobacteria;Gammaproteobacteria;Thiotrichales;Piscirickettsiaceae;Methylophaga
OTU262	0	0	4	2	8	26	6	1	38	18	38	0	Bacteria;Firmicutes;Clostridia;Clostridiales;Clostridiaceae 4;Salimesophilobacter
OTU447	0	0	138	0	0	0	0	0	0	0	0	0	Bacteria;Bacteroidetes;Flavobacteriia;Flavobacteriales;Flavobacteriaceae;Actibacter
OTU136	0	0	0	10	34	12	5	0	9	15	19	17	Bacteria;Proteobacteria;Gammaproteobacteria;Oceanospirillales;Alcanivoracaceae;Alcanivorax
OTU142	0	0	0	16	74	10	1	0	0	1	6	0	Bacteria;Firmicutes;Bacilli;Bacillales;Bacillaceae;Anaerobacillus
OTU131	0	0	0	0	0	0	83	0	0	0	0	3	Bacteria;Actinobacteria;Thermoleophilia;Solirubrobacterales;TM146;uncultured bacterium
OTU336	0	0	0	10	7	0	0	62	0	4	1	0	Bacteria;Proteobacteria;Alphaproteobacteria;Rhodospirillales;Rhodospirillaceae;Thalassospira;uncultured bacterium
OTU377	0	0	0	0	0	17	1	0	0	1	55	9	Bacteria;Chloroflexi;Anaerolineae;Anaerolineales;Anaerolineaceae;uncultured;uncultured bacterium
OTU88	0	0	78	0	0	0	0	0	0	0	0	0	Bacteria;Bacteroidetes;Flavobacteriia;Flavobacteriales;Flavobacteriaceae;Lutimonas
OTU310	0	0	0	0	0	3	0	1	9	3	2	60	Bacteria;Firmicutes;Clostridia;Clostridiales;Peptostreptococcaceae;Tepidibacter
OTU555	0	0	0	2	2	23	23	0	0	1	26	0	Bacteria;Firmicutes;Clostridia;Clostridiales;Clostridiales Incertae Sedis;Proteiniborus;uncultured bacterium
OTU410	0	0	0	0	0	0	0	0	27	7	0	24	Bacteria;Firmicutes;Clostridia;Clostridiales;Peptostreptococcaceae;Tepidibacter
OTU53	0	0	0	0	0	2	15	0	0	4	0	36	Bacteria;Proteobacteria;Alphaproteobacteria;Rhizobiales;Aurantimonadaceae;Martelella
OTU217	0	0	54	0	0	1	0	0	0	0	0	0	Bacteria;Bacteroidetes;Flavobacteriia;Flavobacteriales;Flavobacteriaceae;uncultured;uncultured bacterium
OTU320	0	0	53	0	0	0	0	0	0	0	0	0	Bacteria;Proteobacteria;Deltaproteobacteria;Desulfobacterales;Desulfobacteraceae;uncultured;uncultured bacterium
OTU177	0	0	0	21	10	8	1	2	1	0	7	0	Bacteria;Firmicutes;Clostridia;Clostridiales;Family XI;Tissierella
OTU505	0	0	45	0	0	0	0	0	0	0	0	0	Bacteria;Proteobacteria;Deltaproteobacteria;Desulfobacterales;Desulfobacteraceae;uncultured
OTU385	0	0	0	0	0	0	39	0	0	0	0	5	Bacteria;Actinobacteria;Acidimicrobiia;Acidimicrobiales;Acidimicrobiaceae;Ilumatobacter;uncultured bacterium
OTU544	0	0	41	0	0	0	0	0	0	0	0	0	Bacteria;Proteobacteria;Gammaproteobacteria;BD7-8 marine group;uncultured gamma proteobacterium
OTU556	0	0	41	0	0	0	0	0	0	0	0	0	Bacteria;Proteobacteria;Gammaproteobacteria;Gammaproteobacteria Incertae Sedis;Unknown Family;Thiohalophilus;uncultured bacterium
OTU348	0	0	40	0	0	0	0	0	0	0	0	0	Bacteria;Bacteroidetes;Bacteroidia;Bacteroidales;Marinilabiaceae;uncultured
OTU8	0	0	40	0	0	0	0	0	0	0	0	0	Bacteria;Planctomycetes;Planctomycetacia;Planctomycetales;Planctomycetaceae;Blastopirellula;uncultured planctomycete
OTU474	0	0	0	0	0	0	0	1	3	32	0	4	Bacteria;Proteobacteria;Alphaproteobacteria;Rhodospirillales;Rhodospirillaceae;Thalassospira;uncultured bacterium
OTU497	0	0	37	0	0	0	0	0	0	0	0	0	Bacteria;Planctomycetes;Pla4 lineage;uncultured organism
OTU102	0	0	36	0	0	0	0	0	0	0	0	0	Bacteria;Planctomycetes;Planctomycetacia;Planctomycetales;Planctomycetaceae;Pir4 lineage;uncultured planctomycete
OTU78	0	0	34	0	0	0	0	0	0	0	0	0	Archaea;Woesearchaeota (DHVEG-6)
OTU11	0	0	34	0	0	0	0	0	0	0	0	0	Bacteria;Bacteroidetes;Flavobacteriia;Flavobacteriales;Flavobacteriaceae;uncultured;uncultured bacterium
OTU557	0	0	0	0	9	19	2	0	1	0	0	2	Bacteria;Proteobacteria;Gammaproteobacteria;Oceanospirillales;Alcanivoracaceae;Alcanivorax
OTU87	0	0	0	1	0	0	30	0	0	0	0	0	Bacteria;Firmicutes;Bacilli;Bacillales;Paenibacillaceae;Paenibacillus
OTU180	0	0	29	0	0	0	0	0	0	0	0	0	Bacteria;Proteobacteria;Gammaproteobacteria;Thiotrichales;Piscirickettsiaceae;endosymbionts;uncultured bacterium
OTU159	0	0	27	0	0	0	0	0	0	0	0	0	Bacteria;Bacteroidetes;Flavobacteriia;Flavobacteriales;Flavobacteriaceae;uncultured;uncultured bacterium
OTU504	0	0	0	13	1	9	0	3	0	0	1	0	Bacteria;Firmicutes;Clostridia;Clostridiales;Family XI;Tissierella;uncultured bacterium
OTU34	0	0	0	0	0	1	0	1	2	3	2	15	Bacteria;Firmicutes;Clostridia;Clostridiales;Clostridiaceae 2;Alkaliphilus
OTU472	9	0	15	0	0	0	0	0	0	0	0	0	Bacteria;Proteobacteria;Betaproteobacteria;Rhodocyclales;Rhodocyclaceae;uncultured;uncultured bacterium
OTU127	0	0	24	0	0	0	0	0	0	0	0	0	Bacteria;Proteobacteria;Gammaproteobacteria;Gammaproteobacteria Incertae Sedis;Unknown Family;uncultured;uncultured gamma proteobacterium
OTU418	0	0	0	5	5	3	1	3	0	5	1	1	Bacteria;Proteobacteria;Gammaproteobacteria;Oceanospirillales;Alcanivoracaceae;Alcanivorax
OTU352	0	0	0	1	0	20	0	0	0	0	1	0	Bacteria;Firmicutes;Clostridia;Clostridiales;Peptostreptococcaceae;Tepidibacter
OTU139	2	10	1	4	3	1	0	0	0	0	0	0	Archaea;Euryarchaeota;Methanomicrobia;Methanosarcinales;GOM Arc I (Candidatus Methanoperedens);uncultured archaeon
OTU18	0	1	15	3	1	0	0	0	1	0	0	0	Bacteria;Proteobacteria;Deltaproteobacteria;Desulfuromonadales;Desulfuromonadaceae;Desulfuromusa;uncultured bacterium
OTU81	0	0	0	0	0	0	0	3	7	1	0	9	Bacteria;Firmicutes;Clostridia;Clostridiales;Clostridiaceae 4;Caminicella;uncultured bacterium
OTU207	0	0	0	0	3	15	0	0	0	1	1	0	Bacteria;Firmicutes;Clostridia;Clostridiales;Peptostreptococcaceae;Tepidibacter;uncultured bacterium
OTU560	0	0	20	0	0	0	0	0	0	0	0	0	Bacteria;RBG-1 (Zixibacteria);uncultured bacterium
OTU469	0	0	19	0	0	0	0	0	0	0	0	0	Bacteria;Planctomycetes;Planctomycetacia;Planctomycetales;Planctomycetaceae;Planctomyces;uncultured bacterium
OTU119	0	0	19	0	0	0	0	0	0	0	0	0	Bacteria;Proteobacteria;Epsilonproteobacteria;Campylobacterales;Helicobacteraceae;Sulfurovum;uncultured Epsilonproteobacteria bacterium
OTU229	0	0	18	0	0	0	0	0	0	0	0	0	Bacteria;Proteobacteria;Deltaproteobacteria;Desulfobacterales;Desulfobacteraceae;uncultured;uncultured bacterium
OTU363	1	13	0	0	2	0	0	1	0	1	0	0	Bacteria;Proteobacteria;Gammaproteobacteria;Oceanospirillales;Oceanospirillaceae;Marinobacterium
OTU437	0	0	0	2	0	0	0	9	0	0	2	4	Bacteria;Firmicutes;Clostridia;Clostridiales;Clostridiaceae 2;Alkaliphilus
OTU219	0	0	0	0	0	1	0	0	0	0	8	7	Bacteria;Firmicutes;Clostridia;Clostridiales;Clostridiaceae 2;Alkaliphilus
OTU492	0	7	1	6	1	0	0	0	0	0	0	1	Bacteria;Proteobacteria;Gammaproteobacteria;Gammaproteobacteria Incertae Sedis;Unknown Family;Sedimenticola;uncultured bacterium
OTU295	2	8	2	2	1	0	0	0	0	0	0	1	Bacteria;Proteobacteria;Gammaproteobacteria;Methylococcales;Methylococcaceae;Methylomarinum
OTU387	0	0	0	0	0	0	0	0	2	1	0	11	Bacteria;Firmicutes;Clostridia;Clostridiales;Clostridiaceae 4;Caminicella;uncultured Clostridiaceae bacterium
OTU515	3	0	8	0	0	0	1	2	0	0	0	0	Bacteria;Proteobacteria;Alphaproteobacteria;Rhodobacterales;Rhodobacteraceae;Roseovarius;uncultured bacterium
OTU329	0	0	0	0	0	0	0	0	0	0	6	7	Bacteria;Chloroflexi;Anaerolineae;Anaerolineales;Anaerolineaceae;uncultured;uncultured bacterium
OTU565	0	0	0	0	0	0	13	0	0	0	0	0	Bacteria;Chloroflexi;Thermomicrobia;JG30-KF-CM45;uncultured Chloroflexi bacterium
OTU305	0	0	0	0	0	1	0	7	3	2	0	0	Bacteria;Proteobacteria;Alphaproteobacteria;Rhodospirillales;Rhodospirillaceae;Terasakiella
OTU128	0	0	0	0	1	0	0	0	0	12	0	0	Bacteria;Proteobacteria;Alphaproteobacteria;Sphingomonadales;Sphingomonadaceae;Sphingopyxis
OTU3	0	6	0	3	1	1	1	0	0	0	1	0	Bacteria;Proteobacteria;Gammaproteobacteria;Methylococcales;Methylococcaceae;Methylomicrobium
OTU63	0	0	0	0	0	0	10	0	0	0	0	2	Bacteria;Proteobacteria;Alphaproteobacteria;Rhizobiales;Rhizobiales Incertae Sedis;Bauldia;uncultured bacterium
OTU412	0	0	12	0	0	0	0	0	0	0	0	0	Bacteria;Proteobacteria;Gammaproteobacteria;Xanthomonadales;JTB255 marine benthic group;uncultured bacterium
OTU216	0	6	0	5	0	0	0	0	0	0	0	0	Bacteria;Chloroflexi;Ardenticatenia;uncultured;uncultured Chloroflexi bacterium
OTU227	3	5	3	0	0	0	0	0	0	0	0	0	Bacteria;Firmicutes;Bacilli;Lactobacillales;Carnobacteriaceae;Atopococcus;uncultured bacterium
OTU6	0	0	0	0	0	1	0	4	2	1	2	1	Bacteria;Firmicutes;Clostridia;Clostridiales;Clostridiaceae 4;Clostridium sensu stricto;uncultured bacterium
OTU75	0	0	0	0	4	1	2	0	0	1	1	2	Bacteria;Proteobacteria;Alphaproteobacteria;Rhizobiales;Phyllobacteriaceae;Nitratireductor
OTU197	11	0	0	0	0	0	0	0	0	0	0	0	Bacteria;Proteobacteria;Gammaproteobacteria;Alteromonadales;Idiomarinaceae;Aliidiomarina
OTU319	0	0	0	0	2	6	3	0	0	0	0	0	Bacteria;Proteobacteria;Gammaproteobacteria;Chromatiales;Ectothiorhodospiraceae;Thiogranum
OTU228	0	0	0	1	1	0	0	0	2	0	1	6	Bacteria;Tenericutes;Mollicutes;Acholeplasmatales;Acholeplasmataceae;Acholeplasma;uncultured bacterium
OTU185	0	0	0	0	0	0	9	0	0	0	1	0	Bacteria;Acidobacteria;Solibacteres;Solibacterales;Solibacteraceae (Subgroup 3);Bryobacter;uncultured bacterium
OTU414	0	0	10	0	0	0	0	0	0	0	0	0	Bacteria;Chloroflexi;Dehalococcoidia;MSBL5;uncultured bacterium
OTU541	0	0	10	0	0	0	0	0	0	0	0	0	Bacteria;Proteobacteria;Alphaproteobacteria;Caulobacterales;Caulobacteraceae;Caulobacter;uncultured bacterium
OTU405	0	0	0	0	0	0	1	0	0	1	1	7	Bacteria;Proteobacteria;Alphaproteobacteria;Rhizobiales;Phyllobacteriaceae;Hoeflea
OTU563	0	0	10	0	0	0	0	0	0	0	0	0	Bacteria;Proteobacteria;Alphaproteobacteria;Rhodobacterales;Rhodobacteraceae;Rhodobacter
OTU477	10	0	0	0	0	0	0	0	0	0	0	0	Bacteria;Proteobacteria;Alphaproteobacteria;Rhodobacterales;Rhodobacteraceae;Rhodovulum;uncultured bacterium
OTU356	2	0	8	0	0	0	0	0	0	0	0	0	Bacteria;Proteobacteria;Alphaproteobacteria;Rhodospirillales;Rhodospirillaceae;Magnetospirillum
OTU125	7	0	3	0	0	0	0	0	0	0	0	0	Bacteria;Proteobacteria;Gammaproteobacteria;Alteromonadales;Alteromonadaceae;Agarivorans
OTU317	0	0	10	0	0	0	0	0	0	0	0	0	Bacteria;Proteobacteria;Gammaproteobacteria;Thiotrichales;Thiotrichaceae;Thiothrix;uncultured bacterium
OTU163	0	0	8	0	0	0	0	1	0	0	0	0	Bacteria;Actinobacteria;Actinobacteria;Micrococcales;Micrococcaceae;Nesterenkonia
OTU98	0	0	0	0	0	8	0	0	0	0	1	0	Bacteria;Firmicutes;Clostridia;Clostridiales;Peptostreptococcaceae;Tepidibacter;uncultured bacterium
OTU491	1	0	8	0	0	0	0	0	0	0	0	0	Bacteria;Proteobacteria;Epsilonproteobacteria;Campylobacterales;Helicobacteraceae;uncultured;uncultured bacterium
OTU144	0	0	0	0	0	1	0	1	2	0	2	3	Bacteria;Proteobacteria;Gammaproteobacteria;Oceanospirillales;Alcanivoracaceae;Alcanivorax
OTU468	0	0	0	0	0	1	0	0	2	2	2	2	Bacteria;Proteobacteria;Gammaproteobacteria;Oceanospirillales;Alcanivoracaceae;Alcanivorax
OTU369	0	0	0	0	0	4	0	0	0	0	3	2	Bacteria;Spirochaetae;Spirochaetes;Spirochaetales;Leptospiraceae;Leptonema;Leptonema illini DSM 21528
OTU200	0	0	8	0	0	0	0	0	0	0	0	0	Bacteria;Firmicutes;Clostridia;Clostridiales;Clostridiaceae 1;Clostridium sensu stricto 7
OTU73	0	0	0	0	0	3	1	1	1	0	1	1	Bacteria;Firmicutes;Clostridia;Clostridiales;Clostridiaceae 2;Alkaliphilus
OTU409	0	0	8	0	0	0	0	0	0	0	0	0	Bacteria;Proteobacteria;Gammaproteobacteria;Cellvibrionales;Halieaceae;OM60(NOR5) clade;uncultured gamma proteobacterium
OTU318	0	0	8	0	0	0	0	0	0	0	0	0	Bacteria;Proteobacteria;Gammaproteobacteria;Methylococcales;Marine Methylotrophic Group 2;uncultured bacterium
OTU371	0	0	8	0	0	0	0	0	0	0	0	0	Bacteria;Proteobacteria;Milano-WF1B-44;uncultured bacterium
OTU415	0	5	0	2	0	0	0	0	0	0	0	0	Archaea;Euryarchaeota;Methanomicrobia;Methanosarcinales;ANME-2a-2b;uncultured archaeon
OTU126	0	0	7	0	0	0	0	0	0	0	0	0	Bacteria;Proteobacteria;Betaproteobacteria;TRA3-20;uncultured bacterium
OTU221	0	7	0	0	0	0	0	0	0	0	0	0	Bacteria;Proteobacteria;Deltaproteobacteria;Desulfobacterales;Desulfobulbaceae;Desulfurivibrio;uncultured bacterium
OTU478	0	4	0	3	0	0	0	0	0	0	0	0	Bacteria;Proteobacteria;Deltaproteobacteria;Desulfuromonadales;Sva1033;uncultured bacterium
OTU209	0	0	7	0	0	0	0	0	0	0	0	0	Bacteria;Proteobacteria;Gammaproteobacteria;Legionellales;Legionellaceae;uncultured
OTU92	0	0	7	0	0	0	0	0	0	0	0	0	Bacteria;Proteobacteria;Gammaproteobacteria;Xanthomonadales;Xanthomonadaceae;Pseudoxanthomonas;uncultured bacterium
OTU400	0	0	6	0	0	0	0	0	0	0	0	0	Archaea;Euryarchaeota;Thermoplasmata;Thermoplasmatales;AMOS1A-4113-D04;uncultured archaeon
OTU533	0	0	6	0	0	0	0	0	0	0	0	0	Bacteria;Bacteroidetes;Flavobacteriia;Flavobacteriales;Flavobacteriaceae
OTU233	0	5	0	1	0	0	0	0	0	0	0	0	Bacteria;Chloroflexi;Anaerolineae;Anaerolineales;Anaerolineaceae;uncultured;uncultured bacterium
OTU161	2	0	4	0	0	0	0	0	0	0	0	0	Bacteria;Firmicutes;Bacilli;Lactobacillales;Carnobacteriaceae;Desemzia
OTU117	0	0	0	0	0	0	0	0	2	2	0	2	Bacteria;Firmicutes;Clostridia;Clostridiales;Clostridiaceae 2;Alkaliphilus
OTU178	3	0	0	0	0	0	0	0	1	1	1	0	Bacteria;Firmicutes;Clostridia;Clostridiales;Family XII;Acidaminobacter;uncultured bacterium
OTU341	1	0	5	0	0	0	0	0	0	0	0	0	Bacteria;Proteobacteria;Alphaproteobacteria;Rhodobacterales;Rhodobacteraceae;Roseovarius
OTU30	4	0	2	0	0	0	0	0	0	0	0	0	Bacteria;Proteobacteria;Alphaproteobacteria;Rhodobacterales;Rhodobacteraceae;Ruegeria
OTU137	6	0	0	0	0	0	0	0	0	0	0	0	Bacteria;Proteobacteria;Alphaproteobacteria;Sphingomonadales;Sphingomonadaceae;Sphingobium
OTU76	0	0	6	0	0	0	0	0	0	0	0	0	Bacteria;Proteobacteria;Deltaproteobacteria;Desulfobacterales;Desulfobulbaceae;Desulfobulbus
OTU45	0	0	6	0	0	0	0	0	0	0	0	0	Bacteria;Proteobacteria;Gammaproteobacteria;Thiotrichales;Thiotrichaceae;uncultured;uncultured gamma proteobacterium
OTU538	0	0	5	0	0	0	0	0	0	0	0	0	Archaea;Lokiarchaeota;uncultured archaeon
OTU171	0	0	0	0	0	1	1	0	0	0	3	0	Bacteria;Chloroflexi;Anaerolineae;Anaerolineales;Anaerolineaceae;uncultured;uncultured bacterium
OTU49	5	0	0	0	0	0	0	0	0	0	0	0	Bacteria;Firmicutes;Bacilli;Bacillales;Bacillaceae;Halolactibacillus
OTU367	0	0	0	0	0	0	0	5	0	0	0	0	Bacteria;Firmicutes;Clostridia;Clostridiales;Clostridiaceae 2;Alkaliphilus
OTU323	0	0	0	0	0	0	0	4	0	0	0	1	Bacteria;Firmicutes;Clostridia;Clostridiales;Clostridiaceae 4;Clostridium sensu stricto;uncultured bacterium
OTU107	0	0	0	0	0	0	0	0	0	2	0	3	Bacteria;Firmicutes;Clostridia;Clostridiales;Peptostreptococcaceae;Tepidibacter
OTU176	0	3	0	1	0	0	0	1	0	0	0	0	Bacteria;Microgenomates;Candidatus Woesebacteria;uncultured bacterium
OTU284	0	0	5	0	0	0	0	0	0	0	0	0	Bacteria;Planctomycetes;Phycisphaerae;Phycisphaerales;Phycisphaeraceae;SM1A02
OTU466	4	1	0	0	0	0	0	0	0	0	0	0	Bacteria;Proteobacteria;Alphaproteobacteria;Rhizobiales;Methylocystaceae;Pleomorphomonas;uncultured bacterium
OTU182	0	0	5	0	0	0	0	0	0	0	0	0	Bacteria;Proteobacteria;Alphaproteobacteria;Rhodobacterales;Rhodobacteraceae;Sedimentitalea
OTU389	5	0	0	0	0	0	0	0	0	0	0	0	Bacteria;Proteobacteria;Betaproteobacteria;Burkholderiales;Comamonadaceae;Ramlibacter;uncultured bacterium
OTU383	0	0	5	0	0	0	0	0	0	0	0	0	Bacteria;Proteobacteria;Betaproteobacteria;Rhodocyclales;Rhodocyclaceae;Thauera
OTU456	0	0	0	1	1	0	0	0	0	3	0	0	Bacteria;Proteobacteria;Gammaproteobacteria;Alteromonadales;Alteromonadaceae;Marinobacter;uncultured bacterium
OTU479	0	0	0	0	0	0	0	3	1	1	0	0	Bacteria;Proteobacteria;Gammaproteobacteria;Alteromonadales;Alteromonadaceae;Marinobacter;uncultured bacterium
OTU281	0	0	0	0	0	2	0	0	0	0	3	0	Bacteria;Proteobacteria;Gammaproteobacteria;Oceanospirillales;Alcanivoracaceae;Alcanivorax
OTU376	0	0	4	0	0	0	0	0	0	0	0	0	Bacteria;Actinobacteria;Acidimicrobiia;Acidimicrobiales;OM1 clade;uncultured bacterium
OTU423	0	0	4	0	0	0	0	0	0	0	0	0	Bacteria;Actinobacteria;Acidimicrobiia;Acidimicrobiales;OM1 clade;uncultured bacterium
OTU521	0	0	4	0	0	0	0	0	0	0	0	0	Bacteria;Bacteroidetes;Bacteroidetes VC2.1 Bac22;uncultured bacterium
OTU124	0	4	0	0	0	0	0	0	0	0	0	0	Bacteria;Bacteroidetes;Bacteroidia;Bacteroidia Incertae Sedis;Draconibacteriaceae
OTU91	0	3	0	1	0	0	0	0	0	0	0	0	Bacteria;Chloroflexi;Anaerolineae;Anaerolineales;Anaerolineaceae;uncultured;uncultured bacterium
OTU326	4	0	0	0	0	0	0	0	0	0	0	0	Bacteria;Firmicutes;Bacilli;Bacillales;Bacillaceae;Virgibacillus
OTU165	0	0	0	0	0	0	0	1	0	2	0	1	Bacteria;Firmicutes;Clostridia;Clostridiales;Clostridiaceae 2;Alkaliphilus
OTU510	0	0	0	0	0	1	0	0	0	1	0	2	Bacteria;Firmicutes;Clostridia;Clostridiales;Clostridiaceae 2;Tindallia
OTU324	0	0	0	0	0	4	0	0	0	0	0	0	Bacteria;Firmicutes;Clostridia;Clostridiales;Peptostreptococcaceae;Tepidibacter;uncultured bacterium
OTU465	0	0	0	0	0	4	0	0	0	0	0	0	Bacteria;Firmicutes;Clostridia;Clostridiales;Peptostreptococcaceae;Tepidibacter;uncultured bacterium
OTU330	0	0	0	0	0	0	4	0	0	0	0	0	Bacteria;Proteobacteria;Alphaproteobacteria;Rhizobiales;Hyphomicrobiaceae;Pelagibacterium;uncultured bacterium
OTU485	0	0	0	0	0	0	4	0	0	0	0	0	Bacteria;Proteobacteria;Alphaproteobacteria;Rhizobiales;Rhodobiaceae;Tepidamorphus;uncultured bacterium
OTU25	0	2	0	0	0	0	0	0	1	0	0	1	Bacteria;Proteobacteria;Alphaproteobacteria;Rhodobacterales;Rhodobacteraceae;Actibacterium
OTU118	0	0	0	0	0	0	0	1	0	3	0	0	Bacteria;Proteobacteria;Alphaproteobacteria;Rhodospirillales;Rhodospirillaceae;Thalassospira;uncultured bacterium
OTU1	0	0	0	4	0	0	0	0	0	0	0	0	Bacteria;Proteobacteria;Deltaproteobacteria;Desulfobacterales;Desulfobacteraceae;Desulfatiferula
OTU342	0	0	4	0	0	0	0	0	0	0	0	0	Bacteria;Proteobacteria;Gammaproteobacteria;Methylococcales;Marine Methylotrophic Group 2;uncultured bacterium
OTU39	0	0	4	0	0	0	0	0	0	0	0	0	Bacteria;Proteobacteria;Gammaproteobacteria;Methylococcales;Milano-WF1B-03;uncultured bacterium
OTU523	0	0	0	0	0	2	0	0	0	0	1	1	Bacteria;Proteobacteria;Gammaproteobacteria;Oceanospirillales;Alcanivoracaceae;Alcanivorax
OTU226	0	0	4	0	0	0	0	0	0	0	0	0	Bacteria;Proteobacteria;Gammaproteobacteria;Thiotrichales;Piscirickettsiaceae;endosymbionts;uncultured bacterium
OTU368	0	0	3	0	0	0	0	0	0	0	0	0	Bacteria;AC1;uncultured bacterium
OTU179	0	0	3	0	0	0	0	0	0	0	0	0	Bacteria;Actinobacteria;Actinobacteria;Micrococcales;Micrococcaceae;Nesterenkonia
OTU174	3	0	0	0	0	0	0	0	0	0	0	0	Bacteria;Bacteroidetes;Flavobacteriia;Flavobacteriales;Flavobacteriaceae;Gillisia;uncultured bacterium
OTU396	0	0	0	0	0	1	0	0	0	0	0	2	Bacteria;Chloroflexi;Anaerolineae;Anaerolineales;Anaerolineaceae;uncultured;uncultured Chloroflexi bacterium
OTU130	3	0	0	0	0	0	0	0	0	0	0	0	Bacteria;Firmicutes;Bacilli;Bacillales;Paenibacillaceae;Paenibacillus;Paenibacillus dendritiformis
OTU70	0	0	0	0	0	0	0	0	0	0	0	3	Bacteria;Firmicutes;Clostridia;Clostridiales;Clostridiaceae 2;Alkaliphilus
OTU294	0	0	0	0	0	0	0	0	0	0	0	3	Bacteria;Firmicutes;Clostridia;Clostridiales;Clostridiaceae 4;Caminicella;uncultured marine bacterium
OTU186	0	0	0	0	1	1	0	0	0	0	1	0	Bacteria;Firmicutes;Clostridia;Clostridiales;Family XI;Tissierella;uncultured bacterium
OTU549	0	0	0	0	0	0	0	0	0	0	0	3	Bacteria;Firmicutes;Clostridia;Clostridiales;Peptococcaceae;Desulfitibacter
OTU419	0	0	2	0	0	0	0	0	1	0	0	0	Bacteria;Firmicutes;Clostridia;Clostridiales;Peptococcaceae;Thermincola;uncultured Peptococcaceae bacterium
OTU17	0	0	0	0	0	0	0	0	0	0	0	3	Bacteria;Firmicutes;Clostridia;Clostridiales;Peptostreptococcaceae;Tepidibacter
OTU44	0	0	0	0	0	3	0	0	0	0	0	0	Bacteria;Firmicutes;Clostridia;Clostridiales;Peptostreptococcaceae;Tepidibacter;uncultured bacterium
OTU393	0	2	0	0	0	0	0	0	0	0	1	0	Bacteria;Ignavibacteriae;Ignavibacteria;Ignavibacteriales;Ignavibacteriales Incertae Sedis;Melioribacter;uncultured organism
OTU401	0	0	0	0	1	1	0	0	1	0	0	0	Bacteria;Proteobacteria;Alphaproteobacteria;Rhodospirillales;Rhodospirillaceae;Terasakiella
OTU439	2	0	1	0	0	0	0	0	0	0	0	0	Bacteria;Proteobacteria;Gammaproteobacteria;Aeromonadales;Aeromonadaceae;Aeromonas;uncultured bacterium
OTU299	0	0	0	0	0	0	0	1	0	2	0	0	Bacteria;Proteobacteria;Gammaproteobacteria;Alteromonadales;Alteromonadaceae;Marinobacter;uncultured bacterium
OTU398	3	0	0	0	0	0	0	0	0	0	0	0	Bacteria;Proteobacteria;Gammaproteobacteria;Alteromonadales;Alteromonadaceae;Marinobacter;uncultured Marinobacter sp.
OTU441	0	1	1	0	0	0	1	0	0	0	0	0	Bacteria;Proteobacteria;Gammaproteobacteria;Chromatiales;Halothiobacillaceae;Halothiobacillus;uncultured organism
OTU496	0	1	0	0	1	0	0	0	0	1	0	0	Bacteria;Proteobacteria;Gammaproteobacteria;Gammaproteobacteria Incertae Sedis;Unknown Family
OTU536	2	0	0	0	0	0	0	0	0	0	0	0	Bacteria;Actinobacteria;Actinobacteria;Micrococcales;Microbacteriaceae;Microcella
OTU115	0	0	0	0	0	1	1	0	0	0	0	0	Bacteria;Actinobacteria;Actinobacteria;Propionibacteriales;Propionibacteriaceae;Propionicicella
OTU211	2	0	0	0	0	0	0	0	0	0	0	0	Bacteria;Actinobacteria;Coriobacteriia;Coriobacteriales;Coriobacteriaceae;uncultured;uncultured bacterium
OTU256	0	0	0	0	1	1	0	0	0	0	0	0	Bacteria;Bacteroidetes;Flavobacteriia;Flavobacteriales;Flavobacteriaceae;Formosa
OTU454	0	0	0	0	0	0	0	1	1	0	0	0	Bacteria;Bacteroidetes;Flavobacteriia;Flavobacteriales;Flavobacteriaceae;Formosa
OTU254	0	1	0	1	0	0	0	0	0	0	0	0	Bacteria;Bacteroidetes;Flavobacteriia;Flavobacteriales;Flavobacteriaceae;Muricauda;uncultured bacterium
OTU223	0	0	0	0	0	0	0	0	0	0	0	2	Bacteria;Chloroflexi;Anaerolineae;Anaerolineales;Anaerolineaceae;uncultured;uncultured bacterium
OTU354	0	0	0	1	0	0	1	0	0	0	0	0	Bacteria;Chloroflexi;Anaerolineae;Anaerolineales;Anaerolineaceae;uncultured;uncultured bacterium
OTU2	0	1	0	0	1	0	0	0	0	0	0	0	Bacteria;Chloroflexi;Anaerolineae;Anaerolineales;Anaerolineaceae;uncultured;uncultured Chloroflexi bacterium
OTU526	0	0	0	0	0	0	0	0	0	0	1	1	Bacteria;Firmicutes;Clostridia;Clostridiales;Clostridiaceae 1;Clostridium sensu stricto 13
OTU287	0	0	0	0	0	0	0	0	0	0	1	1	Bacteria;Firmicutes;Clostridia;Clostridiales;Clostridiaceae 2;Alkaliphilus
OTU540	0	0	0	0	0	0	0	0	0	0	2	0	Bacteria;Firmicutes;Clostridia;Clostridiales;Clostridiaceae 2;Alkaliphilus
OTU210	0	0	0	0	0	0	0	0	0	1	1	0	Bacteria;Firmicutes;Clostridia;Clostridiales;Clostridiaceae 4;Clostridium sensu stricto;uncultured bacterium
OTU552	0	0	0	0	0	0	0	2	0	0	0	0	Bacteria;Firmicutes;Clostridia;Clostridiales;Clostridiaceae 4;Clostridium sensu stricto;uncultured bacterium
OTU79	2	0	0	0	0	0	0	0	0	0	0	0	Bacteria;Firmicutes;Clostridia;Clostridiales;Eubacteriaceae;Alkalibacter
OTU33	0	0	0	0	0	0	0	0	0	0	0	2	Bacteria;Firmicutes;Clostridia;Clostridiales;Peptostreptococcaceae;Tepidibacter
OTU482	0	0	0	0	0	0	0	0	1	0	0	1	Bacteria;Firmicutes;Clostridia;Clostridiales;Peptostreptococcaceae;Tepidibacter
OTU499	0	0	0	0	0	2	0	0	0	0	0	0	Bacteria;Firmicutes;Clostridia;Clostridiales;Peptostreptococcaceae;Tepidibacter
OTU94	2	0	0	0	0	0	0	0	0	0	0	0	Bacteria;Firmicutes;Erysipelotrichia;Erysipelotrichales;Erysipelotrichaceae;Erysipelothrix;uncultured bacterium
OTU148	0	0	2	0	0	0	0	0	0	0	0	0	Bacteria;Proteobacteria;Alphaproteobacteria;Rhodobacterales;Rhodobacteraceae;Citreicella
OTU350	0	1	0	1	0	0	0	0	0	0	0	0	Bacteria;Proteobacteria;Alphaproteobacteria;Rhodobacterales;Rhodobacteraceae;Maritimibacter;uncultured bacterium
OTU204	2	0	0	0	0	0	0	0	0	0	0	0	Bacteria;Proteobacteria;Alphaproteobacteria;Rhodobacterales;Rhodobacteraceae;Roseovarius
OTU187	2	0	0	0	0	0	0	0	0	0	0	0	Bacteria;Proteobacteria;Alphaproteobacteria;Rhodobacterales;Rhodobacteraceae;Rubellimicrobium;uncultured bacterium
OTU135	0	0	2	0	0	0	0	0	0	0	0	0	Bacteria;Proteobacteria;Alphaproteobacteria;Rhodobacterales;Rhodobacteraceae;Stappia
OTU388	2	0	0	0	0	0	0	0	0	0	0	0	Bacteria;Proteobacteria;Alphaproteobacteria;Rhodospirillales;Rhodospirillaceae;Aestuariispira
OTU103	2	0	0	0	0	0	0	0	0	0	0	0	Bacteria;Proteobacteria;Alphaproteobacteria;Rhodospirillales;Rhodospirillaceae;uncultured;uncultured bacterium
OTU151	2	0	0	0	0	0	0	0	0	0	0	0	Bacteria;Proteobacteria;Alphaproteobacteria;Rhodospirillales;Rhodospirillales Incertae Sedis;Reyranella
OTU274	2	0	0	0	0	0	0	0	0	0	0	0	Bacteria;Proteobacteria;Alphaproteobacteria;Rhodospirillales;Rhodospirillales Incertae Sedis;Reyranella;uncultured bacterium
OTU121	0	0	2	0	0	0	0	0	0	0	0	0	Bacteria;Proteobacteria;Betaproteobacteria;Burkholderiales;Burkholderiaceae;Cupriavidus
OTU403	0	0	0	2	0	0	0	0	0	0	0	0	Bacteria;Proteobacteria;Deltaproteobacteria;Desulfarculales;Desulfarculaceae;Desulfatiglans
OTU462	0	1	0	1	0	0	0	0	0	0	0	0	Bacteria;Proteobacteria;Deltaproteobacteria;Desulfarculales;Desulfarculaceae;Desulfocarbo
OTU13	0	1	1	0	0	0	0	0	0	0	0	0	Bacteria;Proteobacteria;Deltaproteobacteria;Desulfobacterales;Desulfobacteraceae;Desulfosarcina
OTU335	0	0	0	0	2	0	0	0	0	0	0	0	Bacteria;Proteobacteria;Deltaproteobacteria;Desulfobacterales;Desulfobulbaceae;Desulfobulbus;uncultured bacterium
OTU266	0	2	0	0	0	0	0	0	0	0	0	0	Bacteria;Proteobacteria;Deltaproteobacteria;Desulfobacterales;Desulfobulbaceae;Desulfurivibrio;uncultured bacterium
OTU109	0	0	0	2	0	0	0	0	0	0	0	0	Bacteria;Proteobacteria;Deltaproteobacteria;Myxococcales;PS-B29;uncultured organism
OTU559	0	0	2	0	0	0	0	0	0	0	0	0	Bacteria;Proteobacteria;Gammaproteobacteria;BD7-8 marine group;uncultured gamma proteobacterium
OTU498	0	0	2	0	0	0	0	0	0	0	0	0	Bacteria;Proteobacteria;Gammaproteobacteria;Gammaproteobacteria Incertae Sedis;Unknown Family;Thiohalophilus;uncultured bacterium
OTU220	0	0	0	0	0	1	0	0	0	0	1	0	Bacteria;Proteobacteria;Gammaproteobacteria;Oceanospirillales;Alcanivoracaceae;Alcanivorax
OTU251	0	0	0	0	1	0	0	0	0	0	1	0	Bacteria;Proteobacteria;Gammaproteobacteria;Oceanospirillales;Alcanivoracaceae;Alcanivorax
OTU390	0	0	0	0	0	0	0	0	0	0	2	0	Bacteria;Proteobacteria;Gammaproteobacteria;Oceanospirillales;Alcanivoracaceae;Alcanivorax
OTU258	0	0	0	0	2	0	0	0	0	0	0	0	Bacteria;Proteobacteria;Gammaproteobacteria;Oceanospirillales;Alcanivoracaceae;Alcanivorax;Alcanivorax dieselolei
OTU68	0	0	0	0	0	2	0	0	0	0	0	0	Bacteria;Proteobacteria;Gammaproteobacteria;Oceanospirillales;Alcanivoracaceae;Alcanivorax;Alcanivorax dieselolei
OTU517	2	0	0	0	0	0	0	0	0	0	0	0	Bacteria;Proteobacteria;Gammaproteobacteria;Xanthomonadales;Xanthomonadaceae;Rehaibacterium;uncultured bacterium
OTU95	0	0	0	1	0	0	0	0	0	0	0	1	Bacteria;Tenericutes;Mollicutes;Acholeplasmatales;Acholeplasmataceae;Acholeplasma;uncultured bacterium
Potential contaminants
OTU84	12781	14455	13411	1	9	1	1	15	11	6	3	3	Bacteria;Firmicutes;Bacilli;Lactobacillales;Carnobacteriaceae;Alkalibacterium	Facultatively anaerobic heterotroph.
OTU288	0	0	6	767	1712	5274	3267	5	1185	173	1912	1348	Bacteria;Actinobacteria;Actinobacteria;Propionibacteriales;Propionibacteriaceae;uncultured;uncultured bacterium	?
OTU408	1685	11251	559	24	1	0	0	46	7	1	1	2	Bacteria;Proteobacteria;Gammaproteobacteria;Oceanospirillales;Halomonadaceae;Halomonas;uncultured Halomonas sp.	Aerobic heterotroph, but some species show anaerobic growth.
OTU525	7540	37	2838	1031	82	11	0	392	30	2	0	0	Bacteria;Proteobacteria;Gammaproteobacteria;Oceanospirillales;Halomonadaceae;Halomonas;uncultured bacterium	Aerobic heterotroph, but some species show anaerobic growth.
OTU46	1	0	1	2385	161	153	102	185	54	4	12	1	Bacteria;Proteobacteria;Alphaproteobacteria;Rhizobiales;Brucellaceae;Ochrobactrum	Anaerobic heterotroph.
OTU170	0	0	0	981	356	143	8	2	39	13	13	185	Bacteria;Proteobacteria;Alphaproteobacteria;Rhodobacterales;Rhodobacteraceae	?
OTU85	0	0	0	12	1	3	540	19	0	0	1	4	Bacteria;Actinobacteria;Actinobacteria;Micrococcales;Microbacteriaceae;Microbacterium	Anaerobic heterotroph.
OTU158	0	0	3	39	61	27	47	16	33	84	114	20	Bacteria;Actinobacteria;Actinobacteria;Micrococcales;Cellulomonadaceae;Actinotalea	Faculative anaerobic. Cellulose-degrader.
OTU99	57	135	94	0	0	0	0	0	0	0	0	0	Bacteria;Firmicutes;Bacilli;Lactobacillales;Carnobacteriaceae;Marinilactibacillus	Facultatively anaerobic heterotroph.
OTU101	215	1	55	0	1	0	0	4	1	0	0	0	Bacteria;Proteobacteria;Gammaproteobacteria;Oceanospirillales;Halomonadaceae;Halomonas;uncultured bacterium	Anaerobic heterotroph.
OTU489	0	231	13	0	0	0	2	1	0	0	0	0	Bacteria;Actinobacteria;Actinobacteria;Propionibacteriales;Propionibacteriaceae;Propionibacterium;uncultured bacterium	?
OTU80	0	0	0	0	4	0	21	5	7	2	2	192	Bacteria;Firmicutes;Bacilli;Bacillales;Bacillaceae;Bacillus;Bacillus firmus	Facultatively anaerobic heterotroph.
OTU431	5	160	37	0	0	0	0	0	0	0	0	0	Bacteria;Proteobacteria;Betaproteobacteria;Burkholderiales;Comamonadaceae
OTU476	0	0	0	56	5	1	6	17	25	7	6	47	Bacteria;Actinobacteria;Actinobacteria;Corynebacteriales;Nocardiaceae;Rhodococcus
OTU264	124	24	16	0	0	0	0	0	0	0	0	0	Bacteria;Firmicutes;Bacilli;Lactobacillales;Carnobacteriaceae;Alkalibacterium
OTU375	0	0	0	7	6	5	63	4	1	0	1	43	Bacteria;Proteobacteria;Alphaproteobacteria;Rhizobiales;Hyphomicrobiaceae;Devosia
OTU546	11	0	72	0	0	0	0	0	0	0	0	0	Bacteria;Firmicutes;Bacilli;Bacillales;Bacillaceae;Bacillus
OTU10	53	1	26	0	1	0	0	0	0	0	0	0	Bacteria;Firmicutes;Bacilli;Lactobacillales;Carnobacteriaceae;Marinilactibacillus;uncultured bacterium
OTU307	0	0	0	2	1	0	0	0	11	2	39	0	Bacteria;Proteobacteria;Gammaproteobacteria;Pseudomonadales;Pseudomonadaceae;Pseudomonas
OTU183	1	0	40	0	0	0	0	0	1	0	0	0	Bacteria;Proteobacteria;Gammaproteobacteria;Pseudomonadales;Pseudomonadaceae;Pseudomonas
OTU242	16	18	6	0	0	0	0	0	0	0	0	0	Bacteria;Proteobacteria;Gammaproteobacteria;Oceanospirillales;Halomonadaceae;Halomonas
OTU413	24	0	7	0	0	0	0	1	0	0	0	0	Bacteria;Firmicutes;Bacilli;Bacillales;Bacillaceae
OTU12	3	0	28	0	0	0	0	0	0	0	0	0	Bacteria;Bacteroidetes;Flavobacteriia;Flavobacteriales;Flavobacteriaceae;Cloacibacterium;uncultured bacterium
OTU309	22	1	5	0	0	0	0	0	0	0	0	0	Bacteria;Firmicutes;Bacilli;Lactobacillales;Carnobacteriaceae;Alkalibacterium
OTU208	7	0	20	0	0	0	0	0	0	0	0	0	Bacteria;Firmicutes;Bacilli;Lactobacillales;Carnobacteriaceae;Alkalibacterium
OTU195	21	0	4	0	0	0	0	1	0	0	0	0	Bacteria;Firmicutes;Bacilli;Bacillales;Bacillaceae
OTU218	0	0	7	0	0	11	4	0	0	0	1	0	Bacteria;Proteobacteria;Gammaproteobacteria;Pseudomonadales;Moraxellaceae;Acinetobacter
OTU56	2	0	19	0	0	0	0	0	0	0	0	0	Bacteria;Firmicutes;Bacilli;Lactobacillales;Carnobacteriaceae
OTU338	16	0	2	0	0	0	0	0	0	0	0	0	Bacteria;Firmicutes;Bacilli;Bacillales;Bacillaceae
OTU269	3	0	0	9	1	0	0	5	0	0	0	0	Bacteria;Proteobacteria;Gammaproteobacteria;Oceanospirillales;Halomonadaceae;Halomonas;uncultured bacterium
OTU372	0	0	17	0	0	0	0	0	0	0	0	0	Bacteria;Proteobacteria;Gammaproteobacteria;Oceanospirillales;Halomonadaceae;Halomonas
OTU511	0	0	15	0	0	0	0	0	0	0	0	0	Bacteria;Proteobacteria;Betaproteobacteria;Neisseriales;Neisseriaceae;Neisseria;uncultured bacterium
OTU514	2	1	10	0	0	2	0	0	0	0	0	0	Bacteria;Proteobacteria;Gammaproteobacteria;Pseudomonadales;Pseudomonadaceae;Pseudomonas;Pseudomonas fluorescens
OTU232	3	0	6	0	2	0	0	1	0	0	2	0	Bacteria;Proteobacteria;Gammaproteobacteria;Enterobacteriales;Enterobacteriaceae;Raoultella
OTU432	1	0	0	0	0	1	11	0	0	0	0	0	Bacteria;Actinobacteria;Actinobacteria;Propionibacteriales;Propionibacteriaceae
OTU62	0	0	0	6	0	0	0	7	0	0	0	0	Bacteria;Firmicutes;Bacilli;Bacillales;Bacillaceae;Bacillus
OTU40	0	0	0	2	1	1	0	3	0	3	0	1	Bacteria;Proteobacteria;Alphaproteobacteria;Rhizobiales;Phyllobacteriaceae;Mesorhizobium;uncultured bacterium
OTU545	11	0	0	0	0	0	0	0	0	0	0	0	Bacteria;Proteobacteria;Gammaproteobacteria;Xanthomonadales;Xanthomonadaceae;Xanthomonas
OTU277	0	0	0	0	0	2	1	0	2	1	1	2	Bacteria;Actinobacteria;Actinobacteria;Propionibacteriales;Propionibacteriaceae;uncultured;uncultured bacterium
OTU273	6	0	2	0	0	0	0	0	0	0	0	0	Bacteria;Firmicutes;Bacilli;Bacillales;Bacillaceae
OTU463	7	0	1	0	0	0	0	0	0	0	0	0	Bacteria;Firmicutes;Bacilli;Bacillales;Bacillaceae
OTU24	0	0	0	0	2	1	2	0	0	0	0	2	Bacteria;Actinobacteria;Actinobacteria;Propionibacteriales;Propionibacteriaceae;uncultured;uncultured bacterium
OTU508	5	0	1	0	0	0	0	0	0	1	0	0	Bacteria;Firmicutes;Bacilli;Bacillales;Staphylococcaceae;Staphylococcus
OTU334	6	0	1	0	0	0	0	0	0	0	0	0	Bacteria;Firmicutes;Bacilli;Lactobacillales;Carnobacteriaceae;Alkalibacterium
OTU140	0	0	0	6	0	1	0	0	0	0	0	0	Bacteria;Proteobacteria;Alphaproteobacteria;Rhizobiales;Bradyrhizobiaceae;Bradyrhizobium
OTU438	0	0	0	0	0	0	3	0	0	0	0	4	Bacteria;Proteobacteria;Alphaproteobacteria;Rhizobiales;Phyllobacteriaceae;Mesorhizobium
OTU275	0	0	6	0	0	0	0	0	0	0	0	0	Archaea;Thaumarchaeota;Marine Group I;Unknown Order;Unknown Family;Candidatus Nitrosopumilus;uncultured archaeon
OTU152	0	3	2	0	0	0	0	0	0	0	0	0	Bacteria;Firmicutes;Bacilli;Lactobacillales;Carnobacteriaceae;Alkalibacterium
OTU355	5	0	0	0	0	0	0	0	0	0	0	0	Bacteria;Proteobacteria;Betaproteobacteria;Burkholderiales;Comamonadaceae
OTU146	5	0	0	0	0	0	0	0	0	0	0	0	Bacteria;Proteobacteria;Gammaproteobacteria;Oceanospirillales;Halomonadaceae;Halomonas
OTU425	4	0	1	0	0	0	0	0	0	0	0	0	Bacteria;Proteobacteria;Gammaproteobacteria;Oceanospirillales;Halomonadaceae;Halomonas;uncultured bacterium
OTU230	0	0	0	0	0	2	2	0	0	0	0	0	Bacteria;Firmicutes;Bacilli;Bacillales;Bacillaceae;Bacillus
OTU292	4	0	0	0	0	0	0	0	0	0	0	0	Bacteria;Firmicutes;Bacilli;Bacillales;Bacillaceae;Bacillus
OTU293	4	0	0	0	0	0	0	0	0	0	0	0	Bacteria;Firmicutes;Bacilli;Lactobacillales;Carnobacteriaceae
OTU64	1	0	3	0	0	0	0	0	0	0	0	0	Bacteria;Firmicutes;Bacilli;Lactobacillales;Carnobacteriaceae;Alkalibacterium
OTU501	0	0	0	0	4	0	0	0	0	0	0	0	Bacteria;Proteobacteria;Alphaproteobacteria;Caulobacterales;Caulobacteraceae;Brevundimonas;uncultured bacterium
OTU512	4	0	0	0	0	0	0	0	0	0	0	0	Bacteria;Proteobacteria;Gammaproteobacteria;Oceanospirillales;Halomonadaceae;Halomonas
OTU276	0	0	0	0	0	0	0	0	0	1	1	1	Bacteria;Actinobacteria;Actinobacteria;Propionibacteriales;Propionibacteriaceae;uncultured;uncultured bacterium
OTU464	0	0	0	0	0	1	0	0	0	0	1	1	Bacteria;Actinobacteria;Actinobacteria;Propionibacteriales;Propionibacteriaceae;uncultured;uncultured bacterium
OTU436	0	0	3	0	0	0	0	0	0	0	0	0	Bacteria;Firmicutes;Bacilli;Bacillales;Bacillaceae
OTU411	3	0	0	0	0	0	0	0	0	0	0	0	Bacteria;Firmicutes;Bacilli;Lactobacillales;Carnobacteriaceae;Marinilactibacillus;Marinilactibacillus psychrotolerans
OTU471	0	0	3	0	0	0	0	0	0	0	0	0	Bacteria;Proteobacteria;Alphaproteobacteria;Rhizobiales;Methylobacteriaceae;Methylobacterium
OTU51	0	0	3	0	0	0	0	0	0	0	0	0	Bacteria;Proteobacteria;Alphaproteobacteria;Rhodobacterales;Rhodobacteraceae;uncultured
OTU270	0	0	3	0	0	0	0	0	0	0	0	0	Bacteria;Proteobacteria;Betaproteobacteria;Burkholderiales;Comamonadaceae;Acidovorax
OTU247	2	1	0	0	0	0	0	0	0	0	0	0	Bacteria;Proteobacteria;Gammaproteobacteria;Oceanospirillales;Halomonadaceae;Halomonas
OTU279	2	0	1	0	0	0	0	0	0	0	0	0	Bacteria;Proteobacteria;Gammaproteobacteria;Oceanospirillales;Halomonadaceae;Halomonas
OTU434	2	1	0	0	0	0	0	0	0	0	0	0	Bacteria;Proteobacteria;Gammaproteobacteria;Oceanospirillales;Halomonadaceae;Halomonas
OTU530	1	2	0	0	0	0	0	0	0	0	0	0	Bacteria;Proteobacteria;Gammaproteobacteria;Oceanospirillales;Halomonadaceae;Halomonas
OTU528	3	0	0	0	0	0	0	0	0	0	0	0	Bacteria;Proteobacteria;Gammaproteobacteria;Oceanospirillales;Halomonadaceae;Halomonas;uncultured bacterium
OTU289	3	0	0	0	0	0	0	0	0	0	0	0	Bacteria;Proteobacteria;Gammaproteobacteria;Pseudomonadales;Pseudomonadaceae;Pseudomonas
OTU263	0	0	1	0	0	0	1	0	0	0	0	0	Bacteria;Proteobacteria;Gammaproteobacteria;Pseudomonadales;Pseudomonadaceae;Pseudomonas
OTU257	0	0	0	0	0	0	0	0	0	0	2	0	Bacteria;Actinobacteria;Actinobacteria;Corynebacteriales;Mycobacteriaceae;Mycobacterium
OTU202	1	0	1	0	0	0	0	0	0	0	0	0	Bacteria;Firmicutes;Bacilli;Bacillales;Bacillaceae
OTU339	2	0	0	0	0	0	0	0	0	0	0	0	Bacteria;Firmicutes;Bacilli;Bacillales;Bacillaceae
OTU424	1	0	1	0	0	0	0	0	0	0	0	0	Bacteria;Firmicutes;Bacilli;Bacillales;Bacillaceae
OTU561	0	0	2	0	0	0	0	0	0	0	0	0	Bacteria;Firmicutes;Bacilli;Bacillales;Bacillaceae
OTU43	0	0	0	2	0	0	0	0	0	0	0	0	Bacteria;Firmicutes;Bacilli;Bacillales;Bacillaceae;Bacillus;uncultured bacterium
OTU406	1	0	1	0	0	0	0	0	0	0	0	0	Bacteria;Firmicutes;Bacilli;Lactobacillales;Carnobacteriaceae
OTU122	2	0	0	0	0	0	0	0	0	0	0	0	Bacteria;Firmicutes;Bacilli;Lactobacillales;Carnobacteriaceae;Alkalibacterium
OTU212	0	0	2	0	0	0	0	0	0	0	0	0	Bacteria;Firmicutes;Bacilli;Lactobacillales;Carnobacteriaceae;Alkalibacterium
OTU54	2	0	0	0	0	0	0	0	0	0	0	0	Bacteria;Firmicutes;Bacilli;Lactobacillales;Carnobacteriaceae;Alkalibacterium
OTU60	1	0	1	0	0	0	0	0	0	0	0	0	Bacteria;Firmicutes;Bacilli;Lactobacillales;Carnobacteriaceae;Alkalibacterium
OTU224	0	1	1	0	0	0	0	0	0	0	0	0	Bacteria;Firmicutes;Bacilli;Lactobacillales;Carnobacteriaceae;Marinilactibacillus;uncultured bacterium
OTU358	0	0	2	0	0	0	0	0	0	0	0	0	Bacteria;Proteobacteria;Alphaproteobacteria;Rhizobiales;Methylobacteriaceae;Methylobacterium
OTU531	2	0	0	0	0	0	0	0	0	0	0	0	Bacteria;Proteobacteria;Alphaproteobacteria;Rhodobacterales;Rhodobacteraceae
OTU506	0	0	2	0	0	0	0	0	0	0	0	0	Bacteria;Proteobacteria;Alphaproteobacteria;Rhodobacterales;Rhodobacteraceae;uncultured;uncultured bacterium
OTU509	2	0	0	0	0	0	0	0	0	0	0	0	Bacteria;Proteobacteria;Alphaproteobacteria;Sphingomonadales;Sphingomonadaceae;Sphingomonas
OTU366	0	0	0	0	0	2	0	0	0	0	0	0	Bacteria;Proteobacteria;Gammaproteobacteria
OTU59	2	0	0	0	0	0	0	0	0	0	0	0	Bacteria;Proteobacteria;Gammaproteobacteria;Alteromonadales;Shewanellaceae;Shewanella
OTU253	2	0	0	0	0	0	0	0	0	0	0	0	Bacteria;Proteobacteria;Gammaproteobacteria;Oceanospirillales;Halomonadaceae;Halomonas
OTU333	2	0	0	0	0	0	0	0	0	0	0	0	Bacteria;Proteobacteria;Gammaproteobacteria;Oceanospirillales;Halomonadaceae;Halomonas;uncultured bacterium
OTU566	0	0	0	1	0	0	0	1	0	0	0	0	Bacteria;Proteobacteria;Gammaproteobacteria;Oceanospirillales;Halomonadaceae;Halomonas;uncultured bacterium
OTU524	0	0	0	0	0	0	0	2	0	0	0	0	Bacteria;Proteobacteria;Gammaproteobacteria;Pseudomonadales;Pseudomonadaceae;Pseudomonas;uncultured bacterium
OTU129	1	0	0	0	0	0	0	0	0	0	0	0	Bacteria;Proteobacteria;Gammaproteobacteria;Oceanospirillales;Halomonadaceae;Halomonas;Halomonas huangheensis
OTU306	0	0	0	1	0	0	0	0	0	0	0	0	Bacteria;Firmicutes;Bacilli;Bacillales;Bacillaceae;Anaerobacillus
OTU116	0	0	0	1	0	0	0	0	0	0	0	0	Bacteria;Firmicutes;Bacilli;Bacillales;Bacillaceae;Anaerobacillus
OTU259	0	0	0	0	1	0	0	0	0	0	0	0	Bacteria;Firmicutes;Bacilli;Bacillales;Bacillaceae;Anaerobacillus
OTU222	0	0	0	0	0	0	0	1	0	0	0	0	Bacteria;Firmicutes;Bacilli;Bacillales;Bacillaceae;Bacillus
OTU316	1	0	0	0	0	0	0	0	0	0	0	0	Bacteria;Firmicutes;Bacilli;Bacillales;Bacillaceae;Bacillus
OTU337	1	0	0	0	0	0	0	0	0	0	0	0	Bacteria;Firmicutes;Bacilli;Bacillales;Bacillaceae;Bacillus
OTU97	1	0	0	0	0	0	0	0	0	0	0	0	Bacteria;Firmicutes;Bacilli;Lactobacillales;Carnobacteriaceae
OTU243	1	0	0	0	0	0	0	0	0	0	0	0	Bacteria;Firmicutes;Bacilli;Lactobacillales;Carnobacteriaceae
OTU141	1	0	0	0	0	0	0	0	0	0	0	0	Bacteria;Firmicutes;Bacilli;Lactobacillales;Carnobacteriaceae;Alkalibacterium
OTU15	0	0	1	0	0	0	0	0	0	0	0	0	Bacteria;Firmicutes;Bacilli;Lactobacillales;Carnobacteriaceae;Alkalibacterium
OTU172	1	0	0	0	0	0	0	0	0	0	0	0	Bacteria;Firmicutes;Bacilli;Lactobacillales;Carnobacteriaceae;Alkalibacterium
OTU206	0	0	1	0	0	0	0	0	0	0	0	0	Bacteria;Firmicutes;Bacilli;Lactobacillales;Carnobacteriaceae;Alkalibacterium
OTU265	0	1	0	0	0	0	0	0	0	0	0	0	Bacteria;Firmicutes;Bacilli;Lactobacillales;Carnobacteriaceae;Alkalibacterium
OTU297	0	0	1	0	0	0	0	0	0	0	0	0	Bacteria;Firmicutes;Bacilli;Lactobacillales;Carnobacteriaceae;Alkalibacterium
OTU42	0	0	1	0	0	0	0	0	0	0	0	0	Bacteria;Firmicutes;Bacilli;Lactobacillales;Carnobacteriaceae;Alkalibacterium
OTU442	1	0	0	0	0	0	0	0	0	0	0	0	Bacteria;Firmicutes;Bacilli;Lactobacillales;Carnobacteriaceae;Alkalibacterium
OTU452	0	0	1	0	0	0	0	0	0	0	0	0	Bacteria;Firmicutes;Bacilli;Lactobacillales;Carnobacteriaceae;Alkalibacterium
OTU551	1	0	0	0	0	0	0	0	0	0	0	0	Bacteria;Firmicutes;Bacilli;Lactobacillales;Carnobacteriaceae;Alkalibacterium
OTU554	1	0	0	0	0	0	0	0	0	0	0	0	Bacteria;Firmicutes;Bacilli;Lactobacillales;Carnobacteriaceae;Alkalibacterium
OTU534	0	1	0	0	0	0	0	0	0	0	0	0	Bacteria;Firmicutes;Bacilli;Lactobacillales;Carnobacteriaceae;Marinilactibacillus
OTU123	0	0	1	0	0	0	0	0	0	0	0	0	Bacteria;Firmicutes;Bacilli;Lactobacillales;Carnobacteriaceae;Marinilactibacillus;uncultured bacterium
OTU379	1	0	0	0	0	0	0	0	0	0	0	0	Bacteria;Firmicutes;Bacilli;Lactobacillales;Carnobacteriaceae;Marinilactibacillus;uncultured bacterium
OTU407	0	0	1	0	0	0	0	0	0	0	0	0	Bacteria;Firmicutes;Bacilli;Lactobacillales;Carnobacteriaceae;Marinilactibacillus;uncultured bacterium
OTU345	0	0	1	0	0	0	0	0	0	0	0	0	Bacteria;Firmicutes;Bacilli;Lactobacillales;Enterococcaceae;Enterococcus
OTU457	1	0	0	0	0	0	0	0	0	0	0	0	Bacteria;Firmicutes;Bacilli;Lactobacillales;Lactobacillaceae;Lactobacillus
OTU255	0	1	0	0	0	0	0	0	0	0	0	0	Bacteria;Proteobacteria;Alphaproteobacteria;Rhodobacterales;Rhodobacteraceae
OTU301	1	0	0	0	0	0	0	0	0	0	0	0	Bacteria;Proteobacteria;Alphaproteobacteria;Rhodobacterales;Rhodobacteraceae
OTU519	0	0	0	0	0	0	0	0	0	0	1	0	Bacteria;Proteobacteria;Alphaproteobacteria;Rhodobacterales;Rhodobacteraceae;Paracoccus
OTU201	0	1	0	0	0	0	0	0	0	0	0	0	Bacteria;Proteobacteria;Gammaproteobacteria;Oceanospirillales;Halomonadaceae;Halomonas
OTU214	1	0	0	0	0	0	0	0	0	0	0	0	Bacteria;Proteobacteria;Gammaproteobacteria;Oceanospirillales;Halomonadaceae;Halomonas
OTU58	0	0	1	0	0	0	0	0	0	0	0	0	Bacteria;Proteobacteria;Gammaproteobacteria;Oceanospirillales;Halomonadaceae;Halomonas
OTU156	1	0	0	0	0	0	0	0	0	0	0	0	Bacteria;Proteobacteria;Gammaproteobacteria;Oceanospirillales;Halomonadaceae;Halomonas;uncultured bacterium
OTU267	0	0	0	1	0	0	0	0	0	0	0	0	Bacteria;Proteobacteria;Gammaproteobacteria;Oceanospirillales;Halomonadaceae;Halomonas;uncultured bacterium
OTU290	0	0	1	0	0	0	0	0	0	0	0	0	Bacteria;Proteobacteria;Gammaproteobacteria;Oceanospirillales;Halomonadaceae;Halomonas;uncultured bacterium
OTU36	0	1	0	0	0	0	0	0	0	0	0	0	Bacteria;Proteobacteria;Gammaproteobacteria;Oceanospirillales;Halomonadaceae;Halomonas;uncultured bacterium
OTU488	1	0	0	0	0	0	0	0	0	0	0	0	Bacteria;Proteobacteria;Gammaproteobacteria;Oceanospirillales;Halomonadaceae;Halomonas;uncultured bacterium
OTU420	1	0	0	0	0	0	0	0	0	0	0	0	Bacteria;Proteobacteria;Gammaproteobacteria;Oceanospirillales;Halomonadaceae;Halomonas;uncultured Halomonas sp.
OTU89	1	0	0	0	0	0	0	0	0	0	0	0	Bacteria;Proteobacteria;Gammaproteobacteria;Pseudomonadales;Pseudomonadaceae;Pseudomonas
OTU83	1	0	0	0	0	0	0	0	0	0	0	0	Bacteria;Proteobacteria;Gammaproteobacteria;Pseudomonadales;Pseudomonadaceae;Pseudomonas;uncultured bacterium
OTU455	1	0	0	0	0	0	0	0	0	0	0	0	Bacteria;Proteobacteria;Gammaproteobacteria;Vibrionales;Vibrionaceae;Vibrio
Singleton OTUs
OTU213	0	0	0	0	0	0	0	0	1	0	0	0	Archaea;Euryarchaeota;Methanobacteria;Methanobacteriales;Methanobacteriaceae;Methanobacterium;uncultured bacterium
OTU272	0	0	0	1	0	0	0	0	0	0	0	0	Archaea;Woesearchaeota (DHVEG-6);uncultured euryarchaeote
OTU19	0	0	1	0	0	0	0	0	0	0	0	0	Bacteria;Acidobacteria;Holophagae;Subgroup 23;uncultured bacterium
OTU435	0	0	0	0	0	0	1	0	0	0	0	0	Bacteria;Acidobacteria;Subgroup 21;uncultured organism
OTU252	0	0	0	0	0	0	1	0	0	0	0	0	Bacteria;Actinobacteria;Actinobacteria;Micrococcales;Intrasporangiaceae
OTU134	0	0	0	0	0	0	0	0	0	0	0	1	Bacteria;Actinobacteria;Actinobacteria;Propionibacteriales;Propionibacteriaceae;Propionicicella;uncultured bacterium
OTU467	1	0	0	0	0	0	0	0	0	0	0	0	Bacteria;Bacteroidetes;Bacteroidetes VC2.1 Bac22;uncultured bacterium
OTU196	0	1	0	0	0	0	0	0	0	0	0	0	Bacteria;Bacteroidetes;Bacteroidia;Bacteroidia Incertae Sedis;Draconibacteriaceae;Draconibacterium
OTU364	1	0	0	0	0	0	0	0	0	0	0	0	Bacteria;Bacteroidetes;Cytophagia;Cytophagales;Cytophagaceae;Ohtaekwangia
OTU450	0	0	0	0	0	1	0	0	0	0	0	0	Bacteria;Bacteroidetes;Flavobacteriia;Flavobacteriales;Cryomorphaceae;uncultured;uncultured Bacteroidetes bacterium
OTU108	0	0	1	0	0	0	0	0	0	0	0	0	Bacteria;Bacteroidetes;Flavobacteriia;Flavobacteriales;Flavobacteriaceae;Aquibacter;uncultured bacterium
OTU105	0	0	1	0	0	0	0	0	0	0	0	0	Bacteria;Bacteroidetes;Flavobacteriia;Flavobacteriales;Flavobacteriaceae;Lutimonas
OTU303	1	0	0	0	0	0	0	0	0	0	0	0	Bacteria;Bacteroidetes;Sphingobacteriia;Sphingobacteriales;Lentimicrobiaceae;uncultured bacterium
OTU522	0	0	0	0	0	0	0	0	0	0	0	1	Bacteria;Chloroflexi;Anaerolineae;Anaerolineales;Anaerolineaceae;Levilinea;uncultured organism
OTU147	0	1	0	0	0	0	0	0	0	0	0	0	Bacteria;Chloroflexi;Anaerolineae;Anaerolineales;Anaerolineaceae;uncultured;uncultured bacterium
OTU191	0	1	0	0	0	0	0	0	0	0	0	0	Bacteria;Chloroflexi;Anaerolineae;Anaerolineales;Anaerolineaceae;uncultured;uncultured bacterium
OTU235	0	0	0	0	0	0	0	0	0	0	0	1	Bacteria;Chloroflexi;Anaerolineae;Anaerolineales;Anaerolineaceae;uncultured;uncultured bacterium
OTU351	0	1	0	0	0	0	0	0	0	0	0	0	Bacteria;Chloroflexi;Anaerolineae;Anaerolineales;Anaerolineaceae;uncultured;uncultured bacterium
OTU543	0	0	0	0	0	0	0	0	0	0	0	1	Bacteria;Chloroflexi;Anaerolineae;Anaerolineales;Anaerolineaceae;uncultured;uncultured bacterium
OTU370	0	1	0	0	0	0	0	0	0	0	0	0	Bacteria;Chloroflexi;Dehalococcoidia;Napoli-4B-65;uncultured bacterium
OTU132	1	0	0	0	0	0	0	0	0	0	0	0	Bacteria;Deinococcus-Thermus;Deinococci;Thermales;Thermaceae;Meiothermus;Meiothermus sp. S2-bf-R2A-7
OTU96	0	1	0	0	0	0	0	0	0	0	0	0	Bacteria;Elusimicrobia;Elusimicrobia;Lineage IV;uncultured bacterium
OTU67	0	0	0	1	0	0	0	0	0	0	0	0	Bacteria;Elusimicrobia;Elusimicrobia;Rs-M47;uncultured bacterium
OTU110	1	0	0	0	0	0	0	0	0	0	0	0	Bacteria;Firmicutes;Bacilli;Bacillales;Bacillaceae;Halolactibacillus
OTU112	1	0	0	0	0	0	0	0	0	0	0	0	Bacteria;Firmicutes;Bacilli;Bacillales;Bacillaceae;Halolactibacillus
OTU331	0	0	1	0	0	0	0	0	0	0	0	0	Bacteria;Firmicutes;Bacilli;Bacillales;Bacillaceae;Halolactibacillus
OTU429	1	0	0	0	0	0	0	0	0	0	0	0	Bacteria;Firmicutes;Bacilli;Bacillales;Bacillaceae;Halolactibacillus
OTU402	0	0	1	0	0	0	0	0	0	0	0	0	Bacteria;Firmicutes;Bacilli;Bacillales;Bacillaceae;Halolactibacillus;
OTU558	0	0	1	0	0	0	0	0	0	0	0	0	Bacteria;Firmicutes;Bacilli;Bacillales;Bacillaceae;Halolactibacillus;uncultured bacterium
OTU154	1	0	0	0	0	0	0	0	0	0	0	0	Bacteria;Firmicutes;Bacilli;Bacillales;Bacillaceae;Virgibacillus
OTU386	0	0	0	0	0	0	0	0	0	0	0	1	Bacteria;Firmicutes;Clostridia;Clostridiales
OTU296	0	0	0	0	0	0	0	0	0	0	0	1	Bacteria;Firmicutes;Clostridia;Clostridiales;Clostridiaceae 2
OTU473	0	0	0	0	0	0	0	0	0	0	0	1	Bacteria;Firmicutes;Clostridia;Clostridiales;Clostridiaceae 2
OTU513	0	0	0	0	0	0	0	0	0	0	0	1	Bacteria;Firmicutes;Clostridia;Clostridiales;Clostridiaceae 2
OTU166	0	0	0	0	0	0	0	1	0	0	0	0	Bacteria;Firmicutes;Clostridia;Clostridiales;Clostridiaceae 2;Alkaliphilus
OTU193	0	0	0	0	0	0	0	0	0	0	0	1	Bacteria;Firmicutes;Clostridia;Clostridiales;Clostridiaceae 2;Alkaliphilus
OTU271	0	0	0	0	0	0	0	0	0	0	0	1	Bacteria;Firmicutes;Clostridia;Clostridiales;Clostridiaceae 2;Alkaliphilus
OTU280	0	0	0	0	0	0	0	0	0	0	0	1	Bacteria;Firmicutes;Clostridia;Clostridiales;Clostridiaceae 2;Alkaliphilus
OTU32	0	0	0	0	0	0	0	0	0	0	1	0	Bacteria;Firmicutes;Clostridia;Clostridiales;Clostridiaceae 2;Alkaliphilus
OTU340	0	0	0	0	0	0	0	1	0	0	0	0	Bacteria;Firmicutes;Clostridia;Clostridiales;Clostridiaceae 2;Alkaliphilus
OTU365	0	0	0	0	0	0	0	0	0	0	1	0	Bacteria;Firmicutes;Clostridia;Clostridiales;Clostridiaceae 2;Alkaliphilus
OTU444	0	0	0	0	0	0	0	0	0	0	0	1	Bacteria;Firmicutes;Clostridia;Clostridiales;Clostridiaceae 2;Alkaliphilus
OTU529	0	0	0	0	0	0	0	0	0	0	0	1	Bacteria;Firmicutes;Clostridia;Clostridiales;Clostridiaceae 2;Alkaliphilus
OTU55	0	0	0	0	0	0	0	0	0	0	1	0	Bacteria;Firmicutes;Clostridia;Clostridiales;Clostridiaceae 2;Alkaliphilus
OTU500	0	0	0	0	0	0	0	0	0	0	1	0	Bacteria;Firmicutes;Clostridia;Clostridiales;Clostridiaceae 2;Alkaliphilus;uncultured Alkaliphilus sp.
OTU527	0	0	0	0	0	0	0	0	0	0	0	1	Bacteria;Firmicutes;Clostridia;Clostridiales;Clostridiaceae 4;Caminicella
OTU111	0	0	0	0	0	0	0	0	0	0	0	1	Bacteria;Firmicutes;Clostridia;Clostridiales;Clostridiaceae 4;Clostridium sensu stricto;uncultured bacterium
OTU321	0	0	0	0	0	0	0	0	0	0	1	0	Bacteria;Firmicutes;Clostridia;Clostridiales;Clostridiaceae 4;Clostridium sensu stricto;uncultured bacterium
OTU520	0	0	0	0	0	0	0	0	0	0	0	1	Bacteria;Firmicutes;Clostridia;Clostridiales;Clostridiaceae 4;Clostridium sensu stricto;uncultured bacterium
OTU391	0	0	0	0	0	1	0	0	0	0	0	0	Bacteria;Firmicutes;Clostridia;Clostridiales;Clostridiaceae 4;Geosporobacter
OTU240	1	0	0	0	0	0	0	0	0	0	0	0	Bacteria;Firmicutes;Clostridia;Clostridiales;Clostridiales Incertae Sedis;Dethiosulfatibacter;uncultured bacterium
OTU145	1	0	0	0	0	0	0	0	0	0	0	0	Bacteria;Firmicutes;Clostridia;Clostridiales;Defluviitaleaceae;Defluviitaleaceae UCG-011
OTU426	0	0	0	0	0	0	0	0	0	0	1	0	Bacteria;Firmicutes;Clostridia;Clostridiales;Family XI
OTU384	1	0	0	0	0	0	0	0	0	0	0	0	Bacteria;Firmicutes;Clostridia;Clostridiales;Family XI;Sedimentibacter;uncultured bacterium
OTU157	0	0	0	0	0	1	0	0	0	0	0	0	Bacteria;Firmicutes;Clostridia;Clostridiales;Family XI;Tissierella
OTU480	0	0	0	1	0	0	0	0	0	0	0	0	Bacteria;Firmicutes;Clostridia;Clostridiales;Family XI;Tissierella sp. AIP 285.00
OTU302	0	0	0	0	0	1	0	0	0	0	0	0	Bacteria;Firmicutes;Clostridia;Clostridiales;Family XI;Tissierella;uncultured bacterium
OTU461	0	0	0	0	1	0	0	0	0	0	0	0	Bacteria;Firmicutes;Clostridia;Clostridiales;Family XI;Tissierella;uncultured bacterium
OTU52	0	0	0	0	1	0	0	0	0	0	0	0	Bacteria;Firmicutes;Clostridia;Clostridiales;Family XI;Tissierella;uncultured bacterium
OTU100	0	0	0	0	1	0	0	0	0	0	0	0	Bacteria;Firmicutes;Clostridia;Clostridiales;Family XII;Fusibacter;uncultured bacterium
OTU268	0	0	0	0	0	0	0	0	0	0	0	1	Bacteria;Firmicutes;Clostridia;Clostridiales;Peptococcaceae;Desulfitibacter
OTU397	0	0	0	0	0	1	0	0	0	0	0	0	Bacteria;Firmicutes;Clostridia;Clostridiales;Peptococcaceae;Desulfitibacter
OTU470	0	0	0	0	0	0	0	0	0	0	0	1	Bacteria;Firmicutes;Clostridia;Clostridiales;Peptococcaceae;Desulfitibacter
OTU430	0	0	0	1	0	0	0	0	0	0	0	0	Bacteria;Firmicutes;Clostridia;Clostridiales;Peptococcaceae;Pelotomaculum;uncultured Peptococcaceae bacterium
OTU155	0	0	0	0	0	0	0	0	0	0	0	1	Bacteria;Firmicutes;Clostridia;Clostridiales;Peptostreptococcaceae;Tepidibacter
OTU234	0	0	0	0	0	0	0	0	0	0	0	1	Bacteria;Firmicutes;Clostridia;Clostridiales;Peptostreptococcaceae;Tepidibacter
OTU29	0	0	0	0	0	0	0	0	0	0	0	1	Bacteria;Firmicutes;Clostridia;Clostridiales;Peptostreptococcaceae;Tepidibacter
OTU328	0	0	0	0	0	0	0	0	0	0	0	1	Bacteria;Firmicutes;Clostridia;Clostridiales;Peptostreptococcaceae;Tepidibacter
OTU346	0	0	0	0	0	0	0	0	0	0	0	1	Bacteria;Firmicutes;Clostridia;Clostridiales;Peptostreptococcaceae;Tepidibacter
OTU349	0	0	0	0	0	0	0	0	0	0	0	1	Bacteria;Firmicutes;Clostridia;Clostridiales;Peptostreptococcaceae;Tepidibacter
OTU395	0	0	0	0	0	1	0	0	0	0	0	0	Bacteria;Firmicutes;Clostridia;Clostridiales;Peptostreptococcaceae;Tepidibacter
OTU422	0	0	0	0	0	0	0	0	0	0	0	1	Bacteria;Firmicutes;Clostridia;Clostridiales;Peptostreptococcaceae;Tepidibacter
OTU311	1	0	0	0	0	0	0	0	0	0	0	0	Bacteria;Firmicutes;Clostridia;Clostridiales;Syntrophomonadaceae;uncultured
OTU532	0	0	1	0	0	0	0	0	0	0	0	0	Bacteria;Firmicutes;Clostridia;Halanaerobiales;Halanaerobiaceae;Halanaerobium
OTU184	1	0	0	0	0	0	0	0	0	0	0	0	Bacteria;Ignavibacteriae;Ignavibacteria;Ignavibacteriales;IheB3-7;uncultured bacterium
OTU286	0	0	0	1	0	0	0	0	0	0	0	0	Bacteria;Latescibacteria;Latescibacteria Incertae Sedis;Unknown Order;Unknown Family;Candidatus Latescibacter;uncultured organism
OTU47	0	1	0	0	0	0	0	0	0	0	0	0	Bacteria;Microgenomates;Candidatus Woesebacteria;uncultured bacterium
OTU175	0	0	0	0	0	0	1	0	0	0	0	0	Bacteria;Nitrospinae;MD2896-B214;uncultured bacterium
OTU194	0	0	0	0	0	0	0	0	0	0	0	1	Bacteria;Planctomycetes;Phycisphaerae;CCM11a
OTU26	1	0	0	0	0	0	0	0	0	0	0	0	Bacteria;Planctomycetes;Phycisphaerae;MSB-3A7 sediment group
OTU416	0	0	0	0	0	1	0	0	0	0	0	0	Bacteria;Planctomycetes;Phycisphaerae;S-70;uncultured bacterium
OTU278	0	0	0	1	0	0	0	0	0	0	0	0	Bacteria;Proteobacteria;Alphaproteobacteria;Caulobacterales;Caulobacteraceae;Phenylobacterium
OTU360	0	0	0	0	0	0	1	0	0	0	0	0	Bacteria;Proteobacteria;Alphaproteobacteria;Rhizobiales;Hyphomicrobiaceae;Hyphomicrobium
OTU241	0	0	0	0	0	1	0	0	0	0	0	0	Bacteria;Proteobacteria;Alphaproteobacteria;Rhizobiales;Phyllobacteriaceae;Nitratireductor
OTU181	0	0	0	0	0	0	0	1	0	0	0	0	Bacteria;Proteobacteria;Alphaproteobacteria;Rhizobiales;Phyllobacteriaceae;Nitratireductor;uncultured bacterium
OTU315	0	0	0	0	0	0	0	0	0	0	0	1	Bacteria;Proteobacteria;Alphaproteobacteria;Rhizobiales;Phyllobacteriaceae;Nitratireductor;uncultured bacterium
OTU392	0	0	0	0	0	0	0	0	0	0	0	1	Bacteria;Proteobacteria;Alphaproteobacteria;Rhizobiales;Phyllobacteriaceae;Nitratireductor;uncultured bacterium
OTU238	1	0	0	0	0	0	0	0	0	0	0	0	Bacteria;Proteobacteria;Alphaproteobacteria;Rhodobacterales;Rhodobacteraceae;Rhodovulum;uncultured bacterium
OTU539	0	0	0	0	1	0	0	0	0	0	0	0	Bacteria;Proteobacteria;Alphaproteobacteria;Rhodospirillales;Rhodospirillaceae
OTU359	1	0	0	0	0	0	0	0	0	0	0	0	Bacteria;Proteobacteria;Alphaproteobacteria;Rhodospirillales;Rhodospirillaceae;Candidatus Riegeria;uncultured bacterium
OTU564	1	0	0	0	0	0	0	0	0	0	0	0	Bacteria;Proteobacteria;Alphaproteobacteria;Rhodospirillales;Rhodospirillaceae;Insolitispirillum
OTU20	0	0	0	0	0	1	0	0	0	0	0	0	Bacteria;Proteobacteria;Alphaproteobacteria;Rhodospirillales;Rhodospirillaceae;Terasakiella
OTU231	0	0	0	0	0	1	0	0	0	0	0	0	Bacteria;Proteobacteria;Alphaproteobacteria;Rhodospirillales;Rhodospirillaceae;Terasakiella
OTU404	0	0	0	0	0	0	0	1	0	0	0	0	Bacteria;Proteobacteria;Alphaproteobacteria;Rhodospirillales;Rhodospirillaceae;Terasakiella
OTU481	0	0	0	1	0	0	0	0	0	0	0	0	Bacteria;Proteobacteria;Alphaproteobacteria;Rhodospirillales;Rhodospirillaceae;Terasakiella
OTU380	0	1	0	0	0	0	0	0	0	0	0	0	Bacteria;Proteobacteria;Alphaproteobacteria;Rhodospirillales;Rhodospirillaceae;uncultured;uncultured bacterium
OTU162	1	0	0	0	0	0	0	0	0	0	0	0	Bacteria;Proteobacteria;Betaproteobacteria;Burkholderiales;Comamonadaceae;Aquabacterium
OTU22	1	0	0	0	0	0	0	0	0	0	0	0	Bacteria;Proteobacteria;Betaproteobacteria;Burkholderiales;Comamonadaceae;Hydrogenophaga
OTU353	1	0	0	0	0	0	0	0	0	0	0	0	Bacteria;Proteobacteria;Betaproteobacteria;Burkholderiales;Oxalobacteraceae;Massilia;uncultured bacterium
OTU138	0	0	1	0	0	0	0	0	0	0	0	0	Bacteria;Proteobacteria;Betaproteobacteria;Hydrogenophilales;Hydrogenophilaceae;uncultured;uncultured beta proteobacterium
OTU428	0	1	0	0	0	0	0	0	0	0	0	0	Bacteria;Proteobacteria;Betaproteobacteria;Methylophilales;Methylophilaceae;Methylobacillus;uncultured bacterium
OTU357	1	0	0	0	0	0	0	0	0	0	0	0	Bacteria;Proteobacteria;Betaproteobacteria;Rhodocyclales;Rhodocyclaceae;Thauera;uncultured bacterium
OTU421	0	1	0	0	0	0	0	0	0	0	0	0	Bacteria;Proteobacteria;Deltaproteobacteria
OTU246	0	1	0	0	0	0	0	0	0	0	0	0	Bacteria;Proteobacteria;Deltaproteobacteria;Bdellovibrionales;Bacteriovoracaceae;Deferrisoma
OTU189	0	0	0	0	0	0	0	0	0	1	0	0	Bacteria;Proteobacteria;Deltaproteobacteria;Bdellovibrionales;Bacteriovoracaceae;Deferrisoma;uncultured bacterium
OTU394	0	1	0	0	0	0	0	0	0	0	0	0	Bacteria;Proteobacteria;Deltaproteobacteria;Desulfarculales;Desulfarculaceae;Desulfatiglans
OTU106	0	1	0	0	0	0	0	0	0	0	0	0	Bacteria;Proteobacteria;Deltaproteobacteria;Desulfarculales;Desulfarculaceae;Desulfatiglans;uncultured bacterium
OTU490	0	0	0	1	0	0	0	0	0	0	0	0	Bacteria;Proteobacteria;Deltaproteobacteria;Desulfarculales;Desulfarculaceae;Desulfatiglans;uncultured bacterium
OTU417	0	1	0	0	0	0	0	0	0	0	0	0	Bacteria;Proteobacteria;Deltaproteobacteria;Desulfarculales;Desulfarculaceae;Desulfocarbo;uncultured bacterium
OTU225	0	1	0	0	0	0	0	0	0	0	0	0	Bacteria;Proteobacteria;Deltaproteobacteria;Desulfobacterales;Desulfobacteraceae;Desulfotignum;uncultured bacterium
OTU325	0	0	0	0	1	0	0	0	0	0	0	0	Bacteria;Proteobacteria;Deltaproteobacteria;Desulfobacterales;Desulfobacteraceae;SEEP-SRB1;uncultured bacterium
OTU493	0	1	0	0	0	0	0	0	0	0	0	0	Bacteria;Proteobacteria;Deltaproteobacteria;Desulfobacterales;Desulfobacteraceae;Sva0081 sediment group;uncultured bacterium
OTU77	0	0	1	0	0	0	0	0	0	0	0	0	Bacteria;Proteobacteria;Deltaproteobacteria;Desulfobacterales;Desulfobulbaceae;[Desulfobacterium] catecholicum group
OTU518	0	1	0	0	0	0	0	0	0	0	0	0	Bacteria;Proteobacteria;Deltaproteobacteria;Desulfobacterales;Desulfobulbaceae;Desulfurivibrio;uncultured bacterium
OTU38	0	0	0	0	0	0	0	0	0	0	1	0	Bacteria;Proteobacteria;Deltaproteobacteria;Desulfovibrionales;Desulfomicrobiaceae;Desulfomicrobium
OTU50	0	0	0	0	0	0	0	0	0	0	0	1	Bacteria;Proteobacteria;Deltaproteobacteria;Desulfovibrionales;Desulfomicrobiaceae;Desulfomicrobium;uncultured bacterium
OTU446	0	0	0	0	0	0	0	0	0	1	0	0	Bacteria;Proteobacteria;Deltaproteobacteria;Desulfuromonadales;Desulfuromonadaceae;Pelobacter
OTU104	0	0	0	1	0	0	0	0	0	0	0	0	Bacteria;Proteobacteria;Deltaproteobacteria;DTB120;uncultured bacterium
OTU133	0	0	0	1	0	0	0	0	0	0	0	0	Bacteria;Proteobacteria;Deltaproteobacteria;FW113
OTU120	0	0	0	0	1	0	0	0	0	0	0	0	Bacteria;Proteobacteria;Deltaproteobacteria;NB1-j;uncultured bacterium
OTU113	0	0	0	0	0	0	0	1	0	0	0	0	Bacteria;Proteobacteria;Gammaproteobacteria;Alteromonadales;Alteromonadaceae;Marinobacter
OTU486	0	0	1	0	0	0	0	0	0	0	0	0	Bacteria;Proteobacteria;Gammaproteobacteria;Alteromonadales;Alteromonadaceae;Marinobacter
OTU445	0	0	0	0	0	0	0	1	0	0	0	0	Bacteria;Proteobacteria;Gammaproteobacteria;Alteromonadales;Alteromonadaceae;Marinobacter;uncultured bacterium
OTU460	0	0	0	0	0	0	0	1	0	0	0	0	Bacteria;Proteobacteria;Gammaproteobacteria;Alteromonadales;Alteromonadaceae;Marinobacter;uncultured Marinobacter sp.
OTU484	1	0	0	0	0	0	0	0	0	0	0	0	Bacteria;Proteobacteria;Gammaproteobacteria;Alteromonadales;Idiomarinaceae;Aliidiomarina
OTU516	0	0	0	0	0	0	0	1	0	0	0	0	Bacteria;Proteobacteria;Gammaproteobacteria;Alteromonadales;Idiomarinaceae;Idiomarina
OTU5	0	1	0	0	0	0	0	0	0	0	0	0	Bacteria;Proteobacteria;Gammaproteobacteria;Chromatiales;Ectothiorhodospiraceae;Thioalkalispira;uncultured bacterium
OTU150	0	0	0	0	0	1	0	0	0	0	0	0	Bacteria;Proteobacteria;Gammaproteobacteria;Chromatiales;Ectothiorhodospiraceae;Thiogranum
OTU244	0	0	0	0	0	0	1	0	0	0	0	0	Bacteria;Proteobacteria;Gammaproteobacteria;Chromatiales;Ectothiorhodospiraceae;Thiogranum
OTU245	0	0	0	0	0	0	1	0	0	0	0	0	Bacteria;Proteobacteria;Gammaproteobacteria;Chromatiales;Ectothiorhodospiraceae;Thiogranum
OTU28	0	0	0	0	0	1	0	0	0	0	0	0	Bacteria;Proteobacteria;Gammaproteobacteria;Chromatiales;Ectothiorhodospiraceae;Thiogranum
OTU362	0	0	0	0	0	0	1	0	0	0	0	0	Bacteria;Proteobacteria;Gammaproteobacteria;Chromatiales;Ectothiorhodospiraceae;Thiogranum
OTU495	0	0	0	0	0	1	0	0	0	0	0	0	Bacteria;Proteobacteria;Gammaproteobacteria;Chromatiales;Ectothiorhodospiraceae;Thiogranum
OTU535	0	0	0	0	0	1	0	0	0	0	0	0	Bacteria;Proteobacteria;Gammaproteobacteria;Chromatiales;Ectothiorhodospiraceae;Thiogranum
OTU381	0	0	0	0	1	0	0	0	0	0	0	0	Bacteria;Proteobacteria;Gammaproteobacteria;Gammaproteobacteria Incertae Sedis;Unknown Family;Sedimenticola;uncultured gamma proteobacterium
OTU332	0	0	1	0	0	0	0	0	0	0	0	0	Bacteria;Proteobacteria;Gammaproteobacteria;Gammaproteobacteria Incertae Sedis;Unknown Family;Thiohalophilus;uncultured gamma proteobacterium
OTU0	0	0	0	0	0	0	0	0	0	0	1	0	Bacteria;Proteobacteria;Gammaproteobacteria;Oceanospirillales;Alcanivoracaceae;Alcanivorax
OTU16	0	0	0	0	0	1	0	0	0	0	0	0	Bacteria;Proteobacteria;Gammaproteobacteria;Oceanospirillales;Alcanivoracaceae;Alcanivorax
OTU168	0	0	0	0	0	0	0	0	0	1	0	0	Bacteria;Proteobacteria;Gammaproteobacteria;Oceanospirillales;Alcanivoracaceae;Alcanivorax
OTU173	0	0	0	0	0	1	0	0	0	0	0	0	Bacteria;Proteobacteria;Gammaproteobacteria;Oceanospirillales;Alcanivoracaceae;Alcanivorax
OTU199	0	0	0	0	0	0	1	0	0	0	0	0	Bacteria;Proteobacteria;Gammaproteobacteria;Oceanospirillales;Alcanivoracaceae;Alcanivorax
OTU282	0	0	0	0	0	0	0	0	0	0	0	1	Bacteria;Proteobacteria;Gammaproteobacteria;Oceanospirillales;Alcanivoracaceae;Alcanivorax
OTU314	0	0	0	0	0	0	0	0	0	0	1	0	Bacteria;Proteobacteria;Gammaproteobacteria;Oceanospirillales;Alcanivoracaceae;Alcanivorax
OTU399	0	0	0	0	0	0	0	1	0	0	0	0	Bacteria;Proteobacteria;Gammaproteobacteria;Oceanospirillales;Alcanivoracaceae;Alcanivorax
OTU451	0	0	0	0	0	1	0	0	0	0	0	0	Bacteria;Proteobacteria;Gammaproteobacteria;Oceanospirillales;Alcanivoracaceae;Alcanivorax
OTU236	0	0	0	0	0	0	0	0	0	1	0	0	Bacteria;Proteobacteria;Gammaproteobacteria;Oceanospirillales;Alcanivoracaceae;Alcanivorax;Alcanivorax dieselolei
OTU537	0	0	0	0	0	0	0	0	0	0	0	1	Bacteria;Proteobacteria;Gammaproteobacteria;Oceanospirillales;Alcanivoracaceae;Alcanivorax;Alcanivorax dieselolei
OTU93	0	0	0	0	0	0	0	0	0	0	0	1	Bacteria;Proteobacteria;Gammaproteobacteria;Oceanospirillales;Alcanivoracaceae;Alcanivorax;Alcanivorax sp. AP.MSU10
OTU550	0	0	0	0	1	0	0	0	0	0	0	0	Bacteria;Proteobacteria;Gammaproteobacteria;Oceanospirillales;Alcanivoracaceae;Alcanivorax;uncultured bacterium
OTU312	0	0	0	0	0	0	0	1	0	0	0	0	Bacteria;Proteobacteria;Gammaproteobacteria;Oceanospirillales;Halomonadaceae;Halomonas
OTU7	0	0	0	0	0	0	0	0	1	0	0	0	Bacteria;Proteobacteria;Gammaproteobacteria;Oceanospirillales;Oceanospirillaceae;Profundimonas
OTU143	0	0	0	0	1	0	0	0	0	0	0	0	Bacteria;Proteobacteria;Gammaproteobacteria;PYR10d3;uncultured bacterium
OTU192	0	0	1	0	0	0	0	0	0	0	0	0	Bacteria;Proteobacteria;Gammaproteobacteria;Thiotrichales;Piscirickettsiaceae;endosymbionts
OTU9	0	0	0	0	0	0	1	0	0	0	0	0	Bacteria;Proteobacteria;Gammaproteobacteria;Thiotrichales;Piscirickettsiaceae;Methylophaga
OTU82	0	1	0	0	0	0	0	0	0	0	0	0	Bacteria;Proteobacteria;Gammaproteobacteria;Xanthomonadales;JTB255 marine benthic group;uncultured bacterium
OTU347	1	0	0	0	0	0	0	0	0	0	0	0	Bacteria;Proteobacteria;Gammaproteobacteria;Xanthomonadales;Xanthomonadaceae
OTU507	0	0	1	0	0	0	0	0	0	0	0	0	Bacteria;Proteobacteria;Gammaproteobacteria;Xanthomonadales;Xanthomonadaceae;Pseudoxanthomonas
OTU260	0	1	0	0	0	0	0	0	0	0	0	0	Bacteria;Spirochaetae;Spirochaetes;Spirochaetales;Spirochaetaceae;Sphaerochaeta;uncultured bacterium
OTU443	0	1	0	0	0	0	0	0	0	0	0	0	Bacteria;Spirochaetae;Spirochaetes;Spirochaetales;Spirochaetaceae;Sphaerochaeta;uncultured bacterium
OTU23	1	0	0	0	0	0	0	0	0	0	0	0	Bacteria;Synergistetes;Synergistia;Synergistales;Synergistaceae;Lactivibrio;uncultured bacterium
OTU344	1	0	0	0	0	0	0	0	0	0	0	0	Bacteria;Synergistetes;Synergistia;Synergistales;Synergistaceae;Lactivibrio;uncultured bacterium
OTU27	0	0	0	0	1	0	0	0	0	0	0	0	Bacteria;Tenericutes;Mollicutes;NB1-n
OTU153	0	0	0	0	0	0	0	0	0	0	1	0	Bacteria;Actinobacteria;Actinobacteria;Corynebacteriales;Corynebacteriaceae;Corynebacterium 1;uncultured bacterium
OTU237	0	0	1	0	0	0	0	0	0	0	0	0	Bacteria;Actinobacteria;Actinobacteria;Corynebacteriales;Nocardiaceae;Nocardia
OTU203	0	0	0	0	0	0	0	0	0	0	0	1	Bacteria;Actinobacteria;Actinobacteria;Propionibacteriales;Propionibacteriaceae;uncultured;uncultured bacterium
OTU21	0	0	0	1	0	0	0	0	0	0	0	0	Bacteria;Actinobacteria;Actinobacteria;Propionibacteriales;Propionibacteriaceae;uncultured;uncultured bacterium
OTU361	0	0	0	0	0	0	0	0	0	0	0	1	Bacteria;Actinobacteria;Actinobacteria;Propionibacteriales;Propionibacteriaceae;uncultured;uncultured bacterium
OTU382	0	0	0	0	0	0	0	0	0	0	0	1	Bacteria;Actinobacteria;Actinobacteria;Propionibacteriales;Propionibacteriaceae;uncultured;uncultured bacterium
OTU449	0	0	0	0	0	0	0	0	0	0	1	0	Bacteria;Actinobacteria;Thermoleophilia;Gaiellales;uncultured;uncultured bacterium
OTU327	0	0	1	0	0	0	0	0	0	0	0	0	Bacteria;Bacteroidetes;Flavobacteriia;Flavobacteriales;Flavobacteriaceae;Cloacibacterium;uncultured bacterium
OTU458	0	0	0	0	0	0	0	0	0	0	0	1	Bacteria;Firmicutes
OTU114	0	0	1	0	0	0	0	0	0	0	0	0	Bacteria;Firmicutes;Bacilli;Bacillales;Bacillaceae
OTU205	1	0	0	0	0	0	0	0	0	0	0	0	Bacteria;Firmicutes;Bacilli;Bacillales;Bacillaceae
OTU298	1	0	0	0	0	0	0	0	0	0	0	0	Bacteria;Firmicutes;Bacilli;Bacillales;Bacillaceae
OTU31	1	0	0	0	0	0	0	0	0	0	0	0	Bacteria;Firmicutes;Bacilli;Bacillales;Bacillaceae
OTU494	0	0	0	0	0	0	0	0	0	0	0	1	Bacteria;Firmicutes;Bacilli;Bacillales;Bacillaceae
OTU503	0	0	0	0	1	0	0	0	0	0	0	0	Bacteria;Firmicutes;Bacilli;Bacillales;Bacillaceae
OTU66	1	0	0	0	0	0	0	0	0	0	0	0	Bacteria;Firmicutes;Bacilli;Bacillales;Bacillaceae
OTU374	0	0	0	1	0	0	0	0	0	0	0	0	Bacteria;Firmicutes;Bacilli;Bacillales;Bacillaceae;Bacillus;uncultured bacterium
OTU35	1	0	0	0	0	0	0	0	0	0	0	0	Bacteria;Proteobacteria;Alphaproteobacteria;Rhizobiales
OTU86	0	0	0	0	0	0	0	0	0	0	0	1	Bacteria;Proteobacteria;Alphaproteobacteria;Rhizobiales
OTU562	0	0	0	0	0	1	0	0	0	0	0	0	Bacteria;Proteobacteria;Gammaproteobacteria;Pseudomonadales;Moraxellaceae;Acinetobacter
OTU448	0	0	0	0	0	0	0	0	0	0	1	0	Bacteria;Firmicutes;Clostridia;Clostridiales;Peptostreptococcaceae;Tepidibacter;bacterium enrichment culture
OTU440	1	0	0	0	0	0	0	0	0	0	0	0	Bacteria;Proteobacteria;Gammaproteobacteria;Pseudomonadales;Moraxellaceae;Psychrobacter;uncultured gamma proteobacterium
Total	29319	29843	29786	29985	28878	29973	29986	29962	29992	29985	29960	29873

## Sheet: Table S6
Table S6. Phylum-level taxonomic composition (sequence read number).
Sequences derived from singleton OTUs were not included.
Phylum name	22R-5	25R-2	0-day Inoculum	110-day Sponge	218-day Sponge	694-day Sponge	932-day Sponge	37-day Effluent	110-day Effluent	218-day Effluent	694-day Effluent	932-day Effluent
Actinobacteria (PC)	1	231	23	819	1776	5309	3870	41	1220	259	2034	1381
Firmicutes (PC)	13179	14622	13707	10	15	3	24	30	18	9	5	197
Proteobacteria (PC)	9532	11475	3605	4449	616	330	180	645	144	25	70	237
Others (PC)	3	0	35	0	0	0	0	0	0	0	0	0
Euryarchaeota	2	15	7	6	5	18	8	97	771	225	2698	2147
Acidobacteria	0	567	1	0	0	0	10	0	1	0	1	0
Actinobacteria	4	0	19	81	41	184	592	20	31	19	53	59
Bacteroidetes	6	7	384	1620	1984	1542	2393	623	616	1496	1048	2833
Chloroflexi	0	20	10	127	650	2194	1359	25	587	369	6582	3477
Firmicutes	6209	13	11071	4476	8214	4206	1684	9514	20060	16705	7649	12391
Ignavibacteriae	1	2	0	84	330	321	78	1	66	62	193	178
Proteobacteria	379	2884	721	17368	14949	14042	18779	18881	5673	10414	8583	5168
SBR1093	0	0	2	62	100	418	877	0	6	19	70	16
Spirochaetae	0	2	1	0	1	1146	96	0	0	0	455	664
Tenericutes	0	0	1	879	197	259	35	84	799	383	520	1124
Others	4	5	199	4	0	1	1	1	0	0	0	1
Total	29320	29843	29786	29985	28878	29973	29986	29962	29992	29985	29961	29873
Abbreviation: PC, potential contaminant

## Sheet: Table S7
Table S7. Statistical analysis of SSU rRNA gene-tag sequences.
(a) Excluding potential contaminat sequences
Sample	Observed OTUs		Shannon diversity index (H')		Simpson's evenness (E)		Chao1 species richness		ACE		Good's coverage
	97% cut-off OUT	ZOTU	97% cut-off OUT	ZOTU	97% cut-off OUT	ZOTU	97% cut-off OUT	ZOTU	97% cut-off OUT	ZOTU	97% cut-off OUT	ZOTU
22R-5 (sandstone, original sample)	50	28	0.758473	1.71918	0.0242174	0.0749998	51.1053	56.6667	53.9925	59.5658	0.998936	0.999775
25R-2 (lignite, original sample)	38	18	1.92676	1.95589	0.0717109	0.155472	54.5	40.5	47.9325	41.3616	0.996566	0.999863
0-day inoculum (a mixture of original samples)	97	75	1.3082	1.80843	0.0140115	0.0229147	110.6	133.75	106.711	121.052	0.998629	0.999508
110-day sponge carrier	66	51	2.98196	3.0223	0.0736139	0.096236	75.75	79	82.1968	72.8014	0.999474	0.999652
218-day sponge carrier	67	60	3.26168	3.3264	0.0931	0.111403	82	92.5	88.287	90.9119	0.999433	0.999435
694-day sponge carrier	85	61	3.8048	3.67499	0.0911065	0.128438	115	78	115.239	77.5065	0.999136	0.999705
932-day sponge carrier	71	65	3.74038	3.79118	0.109713	0.130313	101.333	83	88.6118	82.9003	0.99946	0.999725
37-day effluent	61	48	2.98066	3.01164	0.0967227	0.118613	71.1111	85.75	73.7491	77.7124	0.999521	0.999509
110-day effluent	62	53	3.14085	3.16737	0.0921735	0.100704	69.8	72.5	76.7753	78.9849	0.999546	0.999622
218-day effluent	69	52	3.17873	3.25769	0.0744606	0.100757	80.6667	68	82.2806	70.1783	0.999495	0.999725
694-day effluent	83	61	3.46518	3.4562	0.0801427	0.102189	106	69.6667	122.788	71.2151	0.999174	0.999818
932-day effluent	86	52	3.81281	3.8546	0.108866	0.177249	95.2308	70	100.008	78.5673	0.999429	0.999621
(b) Including potential contaminat sequences
Sample	Observed OTUs		Shannon diversity index (H')		Simpson's evenness (E)		Chao1 species richness		ACE		Good's coverage
	97% cut-off OUT	ZOTU	97% cut-off OUT	ZOTU	97% cut-off OUT	ZOTU	97% cut-off OUT	ZOTU	97% cut-off OUT	ZOTU	97% cut-off OUT	ZOTU
22R-5 (sandstone, original sample)	104	55	2.1326	1.71918	0.0318225	0.113194	107.75	56.6667	112.505	59.5658	0.999453	0.999775
25R-2 (lignite, original sample)	55	39	1.78772	1.95589	0.0475274	0.122711	89.2	40.5	76.5771	41.3616	0.999363	0.999863
0-day inoculum (a mixture of original samples)	145	111	2.20615	1.80843	0.0202632	0.0430703	167.235	133.75	163.482	121.052	0.999059	0.999508
110-day sponge carrier	82	64	3.48212	3.0223	0.0818509	0.10439	91.5455	79	97.9469	72.8014	0.999499	0.999652
218-day sponge carrier	85	75	3.52464	3.3264	0.0849941	0.0958177	110.667	92.5	117.056	90.9119	0.999238	0.999435
694-day sponge carrier	103	71	3.8771	3.67499	0.0836064	0.117409	134.909	78	143.198	77.5065	0.999099	0.999705
932-day sponge carrier	86	76	3.94975	3.79118	0.107592	0.119306	106	83	104.282	82.9003	0.999466	0.999725
37-day effluent	81	63	3.12134	3.01164	0.0763463	0.111206	96.5455	85.75	96.7481	77.7124	0.999366	0.999509
110-day effluent	75	67	3.31132	3.16737	0.0829195	0.0951221	85.9091	72.5	93.3621	78.9849	0.999466	0.999622
218-day effluent	82	64	3.24348	3.25769	0.0638848	0.085606	96.25	68	98.5387	70.1783	0.999366	0.999725
694-day effluent	99	68	3.63275	3.4562	0.0753656	0.106787	130.071	69.6667	154.375	71.2151	0.998998	0.999818
932-day effluent	101	61	3.99083	3.8546	0.102735	0.17113	112.875	70	118.48	78.5673	0.99933	0.999621

## Sheet: Table S8
Table S8. Batch-type cultivations using the enriched bioreactor community as inoculum.
Culture name	Electron donor/Carbon source	Cultivation temperature (°C)	Cell growth	Methane production	Isolate
H2	H2/CO2 (1.5 atm)	40, 55, 80	+, -, -	+, -, -	Methanobacterium sp. strain MZ-A1
For	Formate (10 mM) + yeast extract (0.01%) + Acetate (1 mM)	40, 55, 80	+, -, -	+, -, -
MeOH	Methanol (5 mM) + Trimethylamine (5 mM)	40, 55, 80	-, -, -	-, -, -
But	Butyrate (5 mM)	40	-	-
Prop	Propionate (5 mM)	40	-	-
Ace	Acetate (5 mM)	40, 55, 80	-, -, -	-, -, -
YE	Yeast extract (0.05%)	40, 55, 80	+, -, -	-, -, -	Tepidibacter sp. strain MZ-F1 and Tenericutes sp. strain MZ-XQ
HomoAce	H2/CO2 (1.5 atm) + 2-bromoethanesulfonate (5 mM)	40	-	-
